# Supplementary material for: CHD4 slides nucleosomes by decoupling entry- and exit-side DNA translocation
Source: Nat Commun. 2020 Mar 23;11:1519. doi: 10.1038/s41467-020-15183-2 (PMC7090039; doi:10.1038/s41467-020-15183-2)
Supplement: Supplementary file 6 — Source Data [file 41467_2020_15183_MOESM6_ESM.xlsx]

## Sheet: Figure 1
Figure 1D													Figure 1E and F

## Sheet: Figure 3
Figure 3B				Figure 3C					Figure 3D					Figure 3E						Figure 3F
FRET	binned	probability		Time	Donor	Acceptor	FRET		2 nM CHD4 and 1 mM ATP					wave0	wave1	wave2	wave3	wave4		1st fret drop	2nd FRET drop
0.532468	50	0.000886839		0.4	185.25	230.738	0.554674		Trace					0	0.69	0.05	0.45	0.07		𝜟FRET	𝜟FRET
0.495413	52	0.000922313		0.6	168.25	245.088	0.592948		Time(s)	Donor intensity	Acceptor Intensity	FRET		3	0.53	0.04	0.37	0.05		0.28	0.19
0.549161	82	0.00145442		0.8	136	261.45	0.657819		0.2	222.714	446.579	0.667239		6	0.36	0.04	0.22	0.03		0.29	0.17
0.704908	86	0.00152536		1	113.438	250.266	0.688104		0.4	227.143	457.071	0.668024		9	0.24	0.05	0.19	0.04		0.2	0.25
0.379428	99	0.00175594		1.2	104	219.988	0.679		0.6	198.714	476.35	0.705636								0.27	0.22
0.576339	161	0.00285562		1.4	97.75	188.238	0.658202		0.8	205.286	475.736	0.698562								0.17	0.31
0.412543	178	0.00315715		1.6	89.4375	183.653	0.672499		1	192.286	479.814	0.713903								0.27	0.19
0.702832	189	0.00335225		1.8	87.375	215.194	0.711223		1.2	192.857	467.929	0.70814								0.26	0.2
0.532267	291	0.0051614		2	82.875	226.919	0.732483		1.4	195.857	460.207	0.701467								0.23	0.22
0.118528	337	0.0059773		2.2	63.25	203.9	0.763242		1.6	195.857	470.493	0.706075								0.4	0.18
0.578097	448	0.00794608		2.4	45.4375	202.041	0.816398		1.8	197.143	457.714	0.698953								0.28	0.2
0.5633	539	0.00956013		2.6	40.8125	220.834	0.844017		2	197.429	454.129	0.69699								0.3	0.16
0.5922	642	0.011387		2.8	44.875	238.319	0.84154		2.2	189.429	450.1	0.7038								0.28	0.32
0.682812	836	0.014828		3	48.25	262.275	0.844618		2.4	206.714	441.664	0.681183								0.39	0.22
0.589102	913	0.0161937		3.2	49.5625	262.772	0.841316		2.6	199.286	456.179	0.695963								0.2	0.29
0.28326	1119	0.0198475		3.4	72.4375	221.753	0.753774		2.8	192.714	490.221	0.717815								0.33	0.16
0.700778	1313	0.0232884		3.6	114.75	172.137	0.600017		3	186.571	503.814	0.729758								0.31	0.19
0.48597	1439	0.0255232		3.8	134.312	137.347	0.505585		3.2	199.429	495.171	0.712887								0.22	0.24
0.480317	1650	0.0292657		4	125.875	129.581	0.507254		3.4	191.857	495.264	0.720781								0.3	0.25
0.727685	1748	0.0310039		4.2	125.188	151.678	0.54784		3.6	184.714	483.479	0.723561								0.24	0.2
0.636558	1814	0.0321745		4.4	124.938	178.316	0.588009		3.8	174.429	487.564	0.73651								0.26	0.16
0.572764	1809	0.0320858		4.6	101.062	185.697	0.64757		4	183.714	488.243	0.726598								0.35	0.17
0.505915	1868	0.0331323		4.8	83.4375	185.703	0.689985		4.2	170.857	461.743	0.729913								0.28	0.25
0.607333	1814	0.0321745		5	85.5625	198.597	0.698893		4.4	179.143	435.329	0.70846								0.29	0.17
0.578924	1729	0.0306669		5.2	81	207.637	0.719371		4.6	161.429	453.786	0.737606								0.29	0.22
0.602368	1698	0.0301171		5.4	71.8125	190.722	0.726464		4.8	155.143	436.243	0.737662								0.27	0.21
0.508807	1677	0.0297446		5.6	72.25	163.075	0.692978		5	175	424.536	0.708107								0.18	0.3
0.584634	1654	0.0293366		5.8	82.5625	155.497	0.653185		5.2	168.143	422.021	0.715091								0.41	0.18
0.460055	1721	0.030525		6	94.9375	184.503	0.660259		5.4	169	405.836	0.706003								0.21	0.26
0.641446	1715	0.0304186		6.2	92.8125	224.172	0.707202		5.6	179.143	406.9	0.694318								0.25	0.23
0.64293	1864	0.0330614		6.4	81.5	235.8	0.743145		5.8	170.143	418.779	0.711094								0.36	0.16
0.550932	2085	0.0369812		6.6	88.8125	228.872	0.720438		6	161	414.664	0.720323								0.31	0.22
0.453597	2223	0.0394289		6.8	108.125	221.969	0.672442		6.2	169.286	416.25	0.710887								0.22	0.2
0.469414	2400	0.0425683		7	111.688	216.916	0.660114		6.4	162.143	451.893	0.735939								0.26	0.16
0.535219	2454	0.0435261		7.2	106.812	227.409	0.680414		6.6	186.857	433.657	0.698867								0.22	0.19
0.421933	2337	0.0414509		7.4	106.062	245.759	0.698534		6.8	176.857	422.157	0.704753								0.22	0.28
0.670247	2298	0.0407591		7.6	106.25	242.25	0.695122		7	169	446.407	0.725385								0.32	0.2
0.529675	2090	0.0370699		7.8	110.125	225.181	0.671569		7.2	178.857	433.486	0.707913								0.34	0.13
0.520187	1730	0.0306846		8	112.812	225.484	0.666528		7.4	186.714	401.236	0.682432								0.25	0.18
0.693938	1554	0.027563		8.2	105.062	241.059	0.696458		7.6	181.714	404.343	0.689938								0.35	0.23
0.537218	1171	0.0207698		8.4	79.6875	246.891	0.755993		7.8	172.429	391.664	0.694326								0.29	0.2
0.485861	1033	0.0183221		8.6	46.375	237.369	0.83656		8	161	400.379	0.713206								0.37	0.24
0.537491	825	0.0146328		8.8	45.25	227.613	0.834166		8.2	165.429	393.443	0.703995								0.25	0.15
0.568672	645	0.0114402		9	75.5	220.912	0.745287		8.4	169.714	389.371	0.696443								0.28	0.13
0.676854	509	0.00902802		9.2	87.875	208.856	0.703857		8.6	161.571	407.921	0.716289								0.31	0.16
0.448909	435	0.0077155		9.4	79.0625	204.547	0.721227		8.8	154.429	435.421	0.73819
0.535017	365	0.00647393		9.6	82.1875	222.016	0.729827		9	165.143	433.6	0.724184
0.502835	269	0.0047712		9.8	102.812	235.422	0.696032		9.2	165.857	418.136	0.715995
0.433421	228	0.00404399		10	128.625	222.506	0.633684		9.4	162.143	412.75	0.71796
0.522184	194	0.00344094		10.2	142	199.9	0.584674		9.6	166.286	415.543	0.714202
0.666132				10.4	124.312	186.347	0.599843		9.8	160.143	394.564	0.711302
0.702048				10.6	82.6875	191.741	0.698692		10	170.143	373.921	0.687274
0.630006				10.8	51.4375	217.053	0.80842		10.2	175.571	365.079	0.675259
0.417739				11	51.6875	234.666	0.819497		10.4	169.714	398.371	0.701252
0.443659				11.2	61.6875	220.353	0.781282		10.6	169.143	414.4	0.710145
0.635339				11.4	62.375	192.506	0.755278		10.8	172.571	418.371	0.707973
0.78636				11.6	64.8125	170.634	0.724726		11	171.714	438.414	0.71856
0.615072				11.8	65.9375	153.703	0.699794		11.2	173.571	436.179	0.71534
0.432562				12	60.1875	160.053	0.726719		11.4	177.857	428.107	0.706489
0.302326				12.2	64.625	200.394	0.756149		11.6	193.143	422.343	0.686194
0.588915				12.4	87.625	234.931	0.728342		11.8	184	395.229	0.682336
0.53531				12.6	113.75	238.562	0.677133		12	186.571	377.529	0.669258
0.65368				12.8	129	234.612	0.645227		12.2	188.286	399.157	0.679483
0.629073				13	131.938	240.966	0.646188		12.4	199.429	390.171	0.661756
0.675333				13.2	115.938	260.141	0.69172		12.6	205.429	371.586	0.64398
0.341963				13.4	89.9375	277.128	0.754983		12.8	187.714	381.186	0.67004
0.226383				13.6	74.25	263.538	0.780187		13	157.857	403.393	0.71874
0.540984				13.8	67.875	226.481	0.769412		13.2	167.286	418.921	0.71463
0.646937				14	75	210.562	0.73736		13.4	163.286	420.693	0.720391
0.685888				14.2	92.625	227.869	0.710993		13.6	161.571	394.493	0.709438
0.78022				14.4	102.625	232.056	0.693365		13.8	141.857	393.764	0.735154
0.42034				14.6	110.062	206.809	0.652659		14	124	421.371	0.772632
0.625293				14.8	111.375	195.369	0.636912		14.2	135.143	436.671	0.76366
0.488242				15	93.3125	204.647	0.686828		14.4	142.714	426.15	0.749124
0.495074				15.2	75.125	200.869	0.727802		14.6	126.429	415.821	0.766844
0.744863				15.4	68.6875	187.941	0.732346		14.8	126.286	410.4	0.764693
0.527559				15.6	66.4375	190.991	0.741918		15	120.286	413.7	0.77474
0.666402				15.8	76.875	204.906	0.727182		15.2	121	425.807	0.778715
0.72973				16	96.5625	212.609	0.687674		15.4	131.857	400.979	0.752537
0.580092				16.2	110.812	212.584	0.657348		15.6	120.714	397.964	0.767266
0.443395				16.4	120.375	208.731	0.634237		15.8	119	383.193	0.763039
0.597315				16.6	114.875	208.569	0.644838		16	129	371.55	0.742283
0.74073				16.8	91.875	219.344	0.70479		16.2	136.714	388.021	0.739461
0.524523				17	74.0625	229.672	0.75616		16.4	134.571	402.271	0.749328
0.477749				17.2	68.375	232.956	0.77309		16.6	146.857	404.8	0.733789
0.608011				17.4	72.4375	241.691	0.769401		16.8	163	427.707	0.72406
0.552031				17.6	81.8125	243.159	0.748247		17	168.571	413.571	0.710429
0.530917				17.8	78.9375	217.428	0.733648		17.2	172	432.829	0.715622
0.300406				18	62.5	193.875	0.756216		17.4	168.429	445.579	0.72569
0.480256				18.2	52	195.088	0.789548		17.6	168.857	436.557	0.721088
0.576242				18.4	61.5625	190.172	0.755447		17.8	180.714	437.107	0.707498
0.418623				18.6	81.125	166.631	0.672561		18	162.571	432.586	0.726843
0.080193				18.8	85.9375	156.578	0.645641		18.2	155.571	415.364	0.727515
0.392265				19	77.5	177.562	0.696153		18.4	155.286	418.379	0.729309
0.530573				19.2	79.1875	212.978	0.728964		18.6	157	409.436	0.722828
0.657966				19.4	94.5	234.838	0.71306		18.8	164	399.371	0.708895
0.534494				19.6	101.125	228.131	0.692868		19	169.571	401.664	0.70315
0.524573				19.8	95.3125	210.547	0.688378		19.2	154.714	393.264	0.717664
0.50536				20	99.3125	206.722	0.675486		19.4	169.714	376.8	0.68946
0.539134				20.2	102.438	215.191	0.677492		19.6	182	408.614	0.691846
0.378				20.4	85.8125	223.959	0.722982		19.8	191.286	405.579	0.679516
0.484675				20.6	70.1875	232.991	0.768494		20	206.286	433.543	0.677592
0.196217				20.8	68.875	246.931	0.781907		20.2	206.286	453.114	0.687161
0.730118				21	76.3125	249.684	0.76591		20.4	199.714	455.3	0.695099
0.862448				21.2	89.625	224.269	0.714473		20.6	207	463.507	0.691278
0.624665				21.4	94.8125	192.634	0.670156		20.8	205	463.036	0.69313
0.62052				21.6	87.4375	192.066	0.687168		21	200.429	436.264	0.685204
0.556469				21.8	88	215.725	0.710264		21.2	196	445.2	0.694323
0.606099				22	102.375	215.944	0.678388		21.4	199.714	417.586	0.676471
0.527559				22.2	115.75	191.65	0.623455		21.6	202.571	403.871	0.665968
0.495027				22.4	113.25	188.775	0.625031		21.8	191.143	432.443	0.693478
0.545637				22.6	93.5625	207.384	0.689106		22	183.429	418.543	0.695287
0.324324				22.8	83.3125	215.584	0.721267		22.2	188.571	439.857	0.699932
0.338104				23	95.625	212.094	0.689245		22.4	184.571	432.914	0.701092
0.804934				23.2	103.188	209.778	0.670291		22.6	197.143	419.286	0.680185
0.411133				23.4	91.875	210.219	0.695873		22.8	188.571	444.286	0.702032
0.504217				23.6	79.1875	219.603	0.734973		23	185.714	444.571	0.705349
0.789474				23.8	74.4375	241.341	0.764273		23.2	204	409.514	0.667489
0.661017				24	69.625	261.331	0.789625		23.4	207.571	420.907	0.669724
0.490572				24.2	62.5	270.375	0.812242		23.6	183.286	413.55	0.692904
0.481756				24.4	56.8125	265.097	0.823514		23.8	177.429	439.7	0.712493
0.338695				24.6	56.625	252.294	0.816699		24	156.571	452.743	0.743037
0.4071				24.8	67.6875	245.178	0.783653		24.2	151.714	429.7	0.73906
0.357081				25	86.5	235.8	0.731617		24.4	163.286	436.121	0.727588
0.577854				25.2	103	222.975	0.684025		24.6	158.286	438.657	0.734839
0.717989				25.4	110.75	220.025	0.66518		24.8	177.714	409.257	0.697235
0.506008				25.6	109.125	225.294	0.673688		25	203	410.993	0.669377
0.568377				25.8	100.938	227.578	0.692747		25.2	191.714	423.271	0.688262
0.611794				26	93.8125	229.434	0.709781		25.4	198.286	401.657	0.669492
0.671241				26.2	99.375	253.281	0.71821		25.6	186	399.843	0.682509
0.496526				26.4	109.438	290.216	0.726169		25.8	166.714	387.236	0.699045
0.726934				26.6	105.438	300.416	0.740208		26	150.429	398.907	0.726163
0.452055				26.8	98.4375	286.016	0.743954		26.2	150.714	401.036	0.726843
0.383692				27	111.75	269.1	0.706577		26.4	140.286	418.557	0.748971
0.32213				27.2	128.875	258.744	0.667521		26.6	161.143	379.371	0.701871
0.706877				27.4	111.25	262.5	0.702341		26.8	156.571	393.457	0.715339
0.415804				27.6	72.1875	267.328	0.787381		27	160.429	406.407	0.716975
0.296066				27.8	57.125	264.894	0.822603		27.2	167.143	401.5	0.706067
0.290869				28	64.8125	261.259	0.801232		27.4	168.143	420.736	0.714469
0.335537				28.2	72.9375	247.166	0.772144		27.6	150.286	435.057	0.743252
0.580131				28.4	81.4375	226.428	0.735477		27.8	144.286	429.071	0.748349
0.420925				28.6	82.9375	217.416	0.723867		28	114.429	446.564	0.796025
0.575445				28.8	74.375	217.406	0.7451		28.2	113.429	468.471	0.805072
0.602728				29	79.625	209.644	0.724737		28.4	112.571	444.086	0.797772
0.515959				29.2	102.062	188.397	0.648617		28.6	119.286	475.75	0.799532
0.830658				29.4	114.25	169.788	0.597764		28.8	134.571	450.7	0.77007
0.554251				29.6	106	172.263	0.619065		29	147	458.936	0.7574
0.468869				29.8	96.875	192.719	0.66548		29.2	155.429	435.371	0.736918
0.72374				30	99.8125	216.822	0.68477		29.4	184	418.514	0.694613
0.737047				30.2	102.438	231.378	0.693132		29.6	180.857	412.243	0.695065
0.718063				30.4	97.9375	222.728	0.694581		29.8	175.143	412.243	0.701826
0.708219				30.6	93	198.162	0.680591		30	168.571	402.571	0.704852
0.696044				30.8	89.1875	197.666	0.689083		30.2	163.429	389.114	0.704225
0.726413				31	89.625	231.269	0.720702		30.4	167.143	378.643	0.693757
0.759213				31.2	97.9375	249.541	0.718148		30.6	170.143	405.35	0.704353
0.719888				31.4	106.062	233.947	0.68806		30.8	143.143	448.414	0.758024
0.758963				31.6	103.5	222.075	0.682101		31	153.143	456.057	0.748616
0.792987				31.8	92.1875	230.016	0.713884		31.2	173.286	480.193	0.734826
0.841582				32	85	238.125	0.736944		31.4	170.857	487.6	0.740519
0.765612				32.2	84.625	224.581	0.726315		31.6	193.286	518.907	0.728605
0.742716				32.4	78.125	199.844	0.718943		31.8	182	528.757	0.743935
0.709472				32.6	66.625	204.106	0.753907		32	173.714	510.171	0.745989
0.71646				32.8	62.8125	240.422	0.792858		32.2	212.429	469.664	0.688564
0.679491				33	64.3125	265.909	0.805245		32.4	203.571	453.107	0.689998
0.693494				33.2	73.9375	257.991	0.777248		32.6	203.286	440.836	0.684398
0.653189				33.4	96.4375	237.678	0.711365		32.8	210.143	416.636	0.664726
0.686149				33.6	101	226.7	0.691791		33	183.429	387.971	0.678984
0.662247				33.8	77.25	224.2	0.743739		33.2	195.857	373.207	0.655826
0.66695				34	77.125	239.831	0.75667		33.4	197.143	363.571	0.648408
0.67377				34.2	107.625	273.244	0.717422		33.6	167.857	387.607	0.697807
0.691139				34.4	108.5	281.7	0.721937		33.8	172.714	392.507	0.694431
0.665684				34.6	75.625	252.656	0.769634		34	174.286	385.714	0.688776
0.695345				34.8	56.5	227.425	0.801004		34.2	172	391.257	0.694633
0.718496				35	61.25	222.938	0.784473		34.4	179	408.336	0.695234
0.749038				35.2	70.625	219.781	0.756806		34.6	171.143	410.014	0.705514
0.783815				35.4	73.875	206.494	0.736508		34.8	181.143	426.657	0.70197
0.804852				35.6	73.25	187.9	0.71951		35	190.857	395.171	0.674321
0.801328				35.8	70.375	183.481	0.722776		35.2	189.714	410.657	0.684005
0.827186				36	62.8125	206.172	0.766483		35.4	175.714	427.214	0.708565
0.811601				36.2	52.3125	226.947	0.812674		35.6	169.143	414.971	0.710428
0.79552				36.4	41.625	219.294	0.840468		35.8	171.429	431	0.715438
0.789017				36.6	41.3125	210.747	0.8361		36	177.857	442.821	0.713447
0.724755				36.8	59.0625	231.922	0.797025		36.2	183.143	432.7	0.702614
0.72218				37	72.6875	268.178	0.786756		36.4	172.143	455.107	0.725559
0.728532				37.2	66.75	291.225	0.813534		36.6	173.857	444.879	0.719012
0.712897				37.4	60.25	289.8	0.827882		36.8	202.429	446.021	0.687827
0.729832				37.6	60.3125	261.984	0.812867		37	220.714	466.964	0.679044
0.716236				37.8	58.625	232.506	0.79863		37.2	215.286	458.521	0.680494
0.689896				38	68.4375	245.266	0.78184		37.4	208.429	455.15	0.685902
0.749673				38.2	97.1875	284.516	0.745385		37.6	180.714	462.679	0.719123
0.754007				38.4	114.875	278.444	0.707934		37.8	191.286	464.293	0.708218
0.740139				38.6	98.8125	215.122	0.685245		38	191	463.879	0.708343
0.773112				38.8	74.875	167.194	0.690687		38.2	172.571	466.086	0.72979
0.772991				39	77.5	174.875	0.692917		38.4	169.286	460.821	0.731338
0.772586				39.2	93.375	203.894	0.68589		38.6	167	454.793	0.731422
0.792162				39.4	89.25	216.85	0.708429		38.8	177.286	484.136	0.731963
0.756046				39.6	74	200.113	0.730038		39	185.857	475.421	0.718943
0.745422				39.8	70.0625	172.309	0.71093		39.2	168.143	461.021	0.732752
0.779399				40	66	176.7	0.728059		39.4	166.143	459.264	0.734344
0.754173				40.2	59.625	210.081	0.778926		39.6	157.286	465.136	0.7473
0.742433				40.4	72.1875	227.391	0.759036		39.8	146.429	471.25	0.762937
0.751232				40.6	94.75	230.137	0.708361		40	165.143	470.029	0.740003
0.750815				40.8	101.812	232.722	0.695659		40.2	138.143	419.521	0.752283
0.755906				41	92.25	205.262	0.689929		40.4	149.286	402.679	0.729537
0.752367				41.2	76.4375	166.241	0.685025		40.6	175.286	404.807	0.697832
0.717219				41.4	63.8125	171.059	0.728309		40.8	181	387.95	0.68187
0.702915				41.6	63.375	195.581	0.755268		41	179	369.764	0.673813
0.686739				41.8	74.625	199.956	0.728223		41.2	193.286	355.764	0.647963
0.663854				42	96.625	196.106	0.669919		41.4	164	338.657	0.673734
0.660564				42.2	130	195	0.6		41.6	175.857	348.493	0.664619
0.679693				42.4	149.375	202.969	0.576053		41.8	178.857	370.2	0.674247
0.672015				42.6	135.688	225.591	0.624424		42	181.857	392.479	0.683361
0.688958				42.8	114.5	243.463	0.680134		42.2	187.571	397.764	0.679549
0.687729				43	112.188	236.766	0.678503		42.4	208.714	399.707	0.656958
0.699455				43.2	123.875	213.244	0.632548		42.6	196.571	405.743	0.67364
0.729831				43.4	124.812	191.947	0.605971		42.8	206.571	419.243	0.669916
0.751965				43.6	107	185.088	0.633671		43	214.429	423.564	0.663901
0.748873				43.8	96.625	199.606	0.673819		43.2	215	406.964	0.654321
0.755976				44	99.4375	233.966	0.70175		43.4	185.286	388.593	0.677134
0.769572				44.2	89.6875	257.891	0.741964		43.6	180.857	386.386	0.681165
0.780999				44.4	73.25	241.15	0.767017		43.8	177	393.579	0.689789
0.819337				44.6	73.25	213.713	0.74474		44	185.714	378	0.670552
0.815824				44.8	81.1875	211.128	0.722261		44.2	200	356.429	0.640565
0.814681				45	80.25	212.488	0.725864		44.4	187.286	349.493	0.651093
0.826357				45.2	70.0625	207.934	0.747974		44.6	208.429	357.721	0.631849
0.838726				45.4	68.5	229.075	0.769806		44.8	230.857	352.171	0.604038
0.799102				45.6	91.3125	277.247	0.752245		45	245.429	359.3	0.594151
0.805782				45.8	117.5	303	0.720571		45.2	247.143	348.786	0.585281
0.785639				46	112.562	286.622	0.718019		45.4	231.429	367	0.613273
0.789466				46.2	86.5	261.175	0.751204		45.6	228.143	396.879	0.634984
0.773792				46.4	86.3125	250.372	0.74364		45.8	235.429	401.371	0.630294
0.777006				46.6	113.562	248.072	0.685974		46	214.143	403.721	0.653414
0.751213				46.8	123.375	241.456	0.66183		46.2	214.571	397.7	0.649549
0.763419				47	105.75	238.587	0.692889		46.4	186.429	394.964	0.679341
0.757488				47.2	84.125	243.856	0.743507		46.6	171	394.021	0.697357
0.789175				47.4	78.6875	236.941	0.750696		46.8	173.286	402.193	0.698884
0.767346				47.6	83.5	211.762	0.717201		47	167.714	402.614	0.705934
0.788414				47.8	70.125	191.056	0.731508		47.2	161.571	408.064	0.71636
0.771021				48	45.4375	206.916	0.819945		47.4	153.143	418.629	0.732161
0.804786				48.2	47.5625	252.809	0.841655		47.6	145.143	449.029	0.755722
0.786693				48.4	74.75	285.888	0.792728		47.8	147.429	457.2	0.756167
0.781247				48.6	85.4375	287.853	0.771123		48	151	461.45	0.753449
0.744129				48.8	72	269.025	0.788872		48.2	160.857	458.671	0.740356
0.78308				49	61.9375	256.778	0.805665		48.4	144.429	464.207	0.762701
0.761693				49.2	64.75	268.2	0.805526		48.6	150.429	471.621	0.758173
0.754614				49.4	79.875	276.881	0.776108		48.8	142	469.471	0.767773
0.710021				49.6	101.375	260.306	0.719712		49	154.286	453	0.745942
0.726422				49.8	114.625	239.519	0.676332		49.2	165.571	423.436	0.718897
0.759807				50	113.625	238.881	0.677665		49.4	161.429	414.071	0.719499
0.766785				50.2	96.6875	251.853	0.722593		49.6	159.143	403.9	0.717352
0.73262				50.4	78.25	249.775	0.761451		49.8	177.571	369.693	0.675529
0.736781				50.6	84.625	222.081	0.724085		50	174.429	357.136	0.671858
0.758383				50.8	97.875	210.356	0.682462		50.2	177.143	351.286	0.664774
0.790355				51	81.375	235.994	0.743595		50.4	183.286	336.979	0.647707
0.799759				51.2	53.625	250.194	0.823497		50.6	189.429	372.1	0.662656
0.758495				51.4	52.25	229.138	0.814313		50.8	185.571	391.864	0.678628
0.733274				51.6	69.75	202.262	0.743578		51	179	393.05	0.68709
0.716755				51.8	79.25	191.475	0.707268		51.2	168.429	409.15	0.708388
0.733059				52	80.4375	204.978	0.718174		51.4	179.286	427.607	0.704584
0.735778				52.2	76.375	239.931	0.758541		51.6	193.571	424.893	0.687013
0.709458				52.4	56.625	265.106	0.823999		51.8	176.429	439.036	0.713341
0.718111				52.6	37.3125	253.447	0.871672		52	178.857	435.2	0.708729
0.725432				52.8	54.75	231.45	0.8087		52.2	190.857	411.886	0.683352
0.733632				53	100.125	232.494	0.69898		52.4	186.429	419.679	0.692416
0.72582				53.2	118.375	242.331	0.671824		52.6	182.429	425.164	0.699752
0.710123				53.4	90.75	243.963	0.728872		52.8	184	417.657	0.694178
0.716606				53.6	62.3125	250.197	0.800606		53	183.571	420.964	0.696343
0.738137				53.8	63.0625	266.909	0.808885		53.2	170.429	415.907	0.709333
0.733296				54	68.625	276.319	0.801055		53.4	150	397.929	0.726242
0.712052				54.2	69	263.675	0.79259		53.6	145.286	421.164	0.743515
0.732687				54.4	80.6875	230.966	0.741098		53.8	153.143	414.629	0.730274
0.776698				54.6	95.9375	195.703	0.671042		54	169.857	403.793	0.703901
0.76777				54.8	101.062	193.009	0.656334		54.2	154.571	404.986	0.723761
0.717379				55	90.3125	232.297	0.720056		54.4	148.286	417.729	0.738018
0.721007				55.2	66.6875	260.041	0.795893		54.6	179.429	430.171	0.705662
0.696756				55.4	55.125	238.744	0.812416		54.8	186.857	437.086	0.700522
0.724024				55.6	71.125	208.631	0.745761		55	179.714	418.729	0.699697
0.697349				55.8	98.1875	225.278	0.696452		55.2	178.143	414.093	0.699203
0.694446				56	117.375	271.631	0.69827		55.4	182.143	418.464	0.696735
0.693111				56.2	131.812	280.097	0.679996		55.6	201	395.521	0.663046
0.718244				56.4	137.125	254.206	0.649594		55.8	205.286	356.593	0.634644
0.698453				56.6	116.562	247.922	0.680199		56	187.286	345.636	0.648568
0.702841				56.8	84.4375	252.216	0.749185		56.2	183.571	337.679	0.647825
0.688355				57	73.25	239.087	0.765478		56.4	191.714	358.414	0.65151
0.68983				57.2	88.6875	228.941	0.720782		56.6	206.571	361.671	0.636473
0.699828				57.4	105.25	230.988	0.686977		56.8	184.857	354.186	0.657064
0.693323				57.6	97.75	222.675	0.694936		57	173.429	373.186	0.682722
0.687341				57.8	75.1875	209.803	0.736176		57.2	178.143	414.95	0.699637
0.703103				58	64.8125	208.572	0.762925		57.4	175.143	439.957	0.715261
0.73564				58.2	59.9375	206.003	0.774621		57.6	186.143	454.693	0.709531
0.752169				58.4	36.375	204.119	0.848749		57.8	196.714	425.164	0.683677
0.773508				58.6	16.5	222.55	0.930977		58	174.429	414.993	0.704068
0.763198				58.8	35.0625	239.372	0.872237		58.2	177.143	424.143	0.705393
0.791501				59	78.75	230.625	0.745455		58.4	169.429	408.529	0.706849
0.819				59.2	118.25	223.963	0.654454		58.6	162.714	380.436	0.700425
0.813751				59.4	135.438	239.728	0.638993		58.8	172	349.4	0.670119
0.773759				59.6	120.125	259.056	0.683199		59	164.143	340.793	0.674923
0.758556				59.8	86.3125	252.872	0.745529		59.2	145.429	357.586	0.710886
0.754646				60	71.3125	215.622	0.751468		59.4	148	370.457	0.714538
0.733126				60.2	91.4375	183.116	0.666959		59.6	165	404.036	0.710036
0.717936				60.4	114.562	184.459	0.616876		59.8	160.286	396.414	0.712079
0.700252				60.6	111	212.95	0.657355		60	154	413.871	0.728812
0.747126				60.8	100.812	250.272	0.712854		60.2	152.429	411.521	0.729713
0.751001				61	107.875	273.481	0.717128		60.4	148.571	408.714	0.733402
0.756864				61.2	104.625	264.019	0.716189		60.6	171.143	420.157	0.710565
0.773254				61.4	68.125	228.719	0.770502		60.8	171.429	413.714	0.707031
0.790201				61.6	46.375	195.806	0.808511		61	168.571	390.857	0.698672
0.78565				61.8	72.1875	179.266	0.712919		61.2	187.429	433.057	0.697932
0.79214				62	93.8125	175.309	0.651413		61.4	181.714	417.629	0.696811
0.758714				62.2	78.5	182.325	0.699032		61.6	180.857	406.529	0.692098
0.724406				62.4	59.125	187.419	0.760185		61.8	186	398.129	0.681577
0.735107				62.6	59	179.488	0.752608		62	182.714	381.293	0.676043
0.711059				62.8	84.375	168.219	0.665966		62.2	188.857	389.7	0.673572
0.719125				63	127.938	160.666	0.556701		62.4	186.714	377.807	0.669252
0.726371				63.2	141.5	164.487	0.537563		62.6	196.571	369.457	0.652718
0.684899				63.4	102.625	192.556	0.652332		62.8	213.143	374.914	0.637547
0.673386				63.6	64.125	228.669	0.780989		63	214.714	367.407	0.631152
0.722077				63.8	59.75	240.762	0.801173		63.2	199.571	382.736	0.657275
0.706465				64	57	234.212	0.804267		63.4	177.857	382.393	0.68254
0.734759				64.2	41.625	230.419	0.846992		63.6	175.143	373.529	0.680787
0.723111				64.4	37.25	227.137	0.859108		63.8	166.429	366.821	0.687898
0.694466				64.6	47.4375	223.691	0.825037		64	143.714	346.671	0.706936
0.718844				64.8	60.875	225.769	0.787628		64.2	136.714	365.593	0.727827
0.712117				65	74.75	228.262	0.753311		64.4	136.286	381.757	0.736922
0.679746				65.2	84.875	228.256	0.728948		64.6	145	379.321	0.723452
0.68552				65.4	84.4375	224.591	0.726764		64.8	153.429	374.329	0.709282
0.651226				65.6	79.8125	218.697	0.73263		65	157.714	368.829	0.700472
0.667269				65.8	90.1875	220.366	0.709591		65.2	156.143	363.907	0.699754
0.697392				66	111.062	226.884	0.671361		65.4	163.429	385.686	0.702378
0.677933				66.2	122.375	230.506	0.653212		65.6	164	362.371	0.688433
0.670537				66.4	130.125	226.306	0.634923		65.8	158	361.671	0.695962
0.678282				66.6	135.438	204.291	0.601336		66	159.571	362.307	0.694236
0.676906				66.8	121.688	172.353	0.586154		66.2	154.429	362.136	0.701047
0.695248				67	103.938	159.303	0.605162		66.4	156.571	357.743	0.695572
0.695518				67.2	107.062	181.209	0.628606		66.6	176.286	363.329	0.673312
0.722658				67.4	116.938	209.028	0.641258		66.8	173.571	328.464	0.654265
0.782298				67.6	113.562	211.134	0.650251		67	175.714	330.071	0.652591
0.80365				67.8	102.5	214.438	0.676592		67.2	176	324.914	0.648642
0.799158				68	95.625	240.344	0.715375		67.4	197.286	313.707	0.613917
0.822877				68.2	99.5	254.65	0.719046		67.6	209.857	317.65	0.602172
0.82475				68.4	105.938	246.328	0.699268		67.8	199.143	314.471	0.612272
0.810312				68.6	96.8125	252.347	0.722727		68	205.143	316.6	0.606812
0.800929				68.8	77.75	267.488	0.774793		68.2	191.286	335.864	0.637132
0.735771				69	69.6875	246.953	0.779916		68.4	183.143	324.414	0.639168
0.718105				69.2	77.5	203.312	0.724015		68.6	189.714	341.943	0.643164
0.749861				69.4	85.9375	183.703	0.681289		68.8	164.143	338.364	0.673352
0.690282				69.6	79	193.8	0.710411		69	169.429	334.529	0.663804
0.679591				69.8	70.6875	215.216	0.752757		69.2	171.429	363.143	0.679316
0.691553				70	79.75	240.2	0.750742		69.4	148.429	373.579	0.715658
0.694987				70.2	92.125	260.394	0.738666		69.6	180.286	383.557	0.680255
0.72354				70.4	109	264.675	0.708303		69.8	172	395.829	0.697092
0.738981				70.6	142.5	252.625	0.639355		70	169.429	387.671	0.695874
0.72882				70.8	144.812	236.259	0.619986		70.2	150.571	393.757	0.723381
0.774937				71	102.688	228.991	0.6904		70.4	137.714	394.4	0.741194
0.771046				71.2	94.4375	226.091	0.705369		70.6	160.714	380.821	0.703225
0.767089				71.4	130.062	223.809	0.632459		70.8	161.143	383.943	0.704372
0.742552				71.6	136.875	231.594	0.62853		71	133.429	373.043	0.736553
0.749304				71.8	103	242.037	0.701482		71.2	165.857	378.707	0.695431
0.740211				72	72.8125	245.109	0.770974		71.4	166	390.557	0.701738
0.724879				72.2	63	251.788	0.799865		71.6	190.286	402.343	0.678912
0.723853				72.4	70.4375	258.103	0.785605		71.8	189.571	418.093	0.688033
0.724974				72.6	91.5	238.988	0.723136		72	181	432.664	0.70505
0.702484				72.8	95	210.812	0.689352		72.2	194.857	416.543	0.681294
0.699692				73	66.5625	216.422	0.764784		72.4	198	420.671	0.679959
0.70192				73.2	52.5	240.75	0.820972		72.6	180.429	412.979	0.695945
0.688645				73.4	72.0625	242.334	0.770791		72.8	182.857	408.571	0.690821
0.690596				73.6	85.3125	227.359	0.72715		73	178.857	389.629	0.68538
0.694729				73.8	83	219.913	0.725993		73.2	189.714	391.8	0.673758
0.710719				74	90.625	230.031	0.717376		73.4	171.714	386.414	0.692339
0.708376				74.2	100.375	254.856	0.717438		73.6	153.714	393.171	0.718928
0.695271				74.4	96.5	264.113	0.7324		73.8	143.571	395.821	0.733828
0.655416				74.6	101	246.887	0.709676		74	133.143	427.914	0.762693
0.642245				74.8	107.375	242.381	0.693		74.2	142.286	440.314	0.755775
0.636654				75	75.625	258.906	0.773937		74.4	153	455.064	0.748382
0.600533				75.2	35.25	267.363	0.883514		74.6	140.571	451.829	0.762709
0.546522				75.4	40.9375	271.078	0.868797		74.8	132.286	450.671	0.773078
0.551728				75.6	70.9375	274.828	0.794839		75	132.571	452.8	0.773526
0.551506				75.8	83.5625	258.447	0.755672		75.2	147	462.364	0.758765
0.572164				76	87.25	227.262	0.722587		75.4	155.857	427.35	0.732759
0.581414				76.2	97.75	205.238	0.677379		75.6	139.857	413.15	0.747097
0.594296				76.4	103.312	206.522	0.666556		75.8	140.714	410.679	0.744802
0.612427				76.6	101	237.95	0.702021		76	145.429	402.014	0.734349
0.687239				76.8	98.0625	278.034	0.739263		76.2	157.714	382.543	0.708076
0.68569				77	93.9375	292.053	0.756633		76.4	168	386.029	0.696767
0.710541				77.2	91.125	270.631	0.748104		76.6	176.714	359.021	0.670147
0.690943				77.4	83	238.725	0.742016		76.8	184	378.514	0.672897
0.697487				77.6	74.1875	231.291	0.757143		77	190.571	377.757	0.664681
0.704101				77.8	86.5625	250.609	0.743269		77.2	188.143	389.45	0.674264
0.692023				78	111.125	273.881	0.711368		77.4	185.571	379.721	0.671725
0.647374				78.2	128.688	268.066	0.675648		77.6	202	360.471	0.640871
0.664394				78.4	123.812	232.184	0.652209		77.8	212.571	330.943	0.608894
0.64239				78.6	89.6875	225.391	0.715348		78	223.714	312.386	0.5827
0.701819				78.8	69.4375	265.591	0.792741		78.2	230.857	268.743	0.537916
0.739131				79	83.3125	299.084	0.782131		78.4	235.571	265.793	0.530139
0.725137				79.2	88.75	289.125	0.765134		78.6	227.714	223.329	0.495138
0.743565				79.4	75.6875	251.403	0.768604		78.8	234	222.157	0.487019
0.760827				79.6	68	225.912	0.768639		79	222.286	220.886	0.49842
0.770989				79.8	74.375	219.094	0.746566		79.2	234.857	218.257	0.481682
0.740773				80	85	209.75	0.71162		79.4	219.857	217.15	0.496903
0.697171				80.2	79	203.863	0.720712		79.6	209	233.979	0.528194
0.675199				80.4	60.75	216.838	0.78115		79.8	205.857	207.85	0.502409
0.67843				80.6	43.0625	241.284	0.848556		80	235.714	212.643	0.474271
0.684415				80.8	25.625	263.031	0.911227		80.2	244.429	199.207	0.449033
0.669184				81	27.375	275.694	0.909674		80.4	271.857	190.264	0.411719
0.653181				81.2	45.75	265.337	0.852935		80.6	245.857	180.421	0.423248
0.722099				81.4	47.1875	225.391	0.826884		80.8	251	181.879	0.420161
0.741025				81.6	38.4375	195.703	0.835836		81	253.429	178.614	0.413418
0.686116				81.8	47.1875	209.641	0.816268		81.2	266.429	177.393	0.399694
0.673626				82	68.9375	242.553	0.778685		81.4	257.429	175.557	0.405457
0.686923				82.2	77.3125	266.197	0.774933		81.6	238.714	181.921	0.432492
0.72646				82.4	68.6875	270.816	0.797682		81.8	225.143	198.886	0.469038
0.720773				82.6	71.4375	254.178	0.780608		82	233.857	190.736	0.44922
0.694193				82.8	92.5625	230.122	0.713148		82.2	235.143	182.243	0.436629
0.663159				83	115.938	211.203	0.645603		82.4	244	167.371	0.406862
0.70764				83.2	128.812	206.122	0.61541		82.6	250.143	161.636	0.392531
0.722138				83.4	115.688	219.091	0.654435		82.8	258	174.814	0.403901
0.72287				83.6	82.5625	240.372	0.744337		83	274.143	170.007	0.38277
0.714365				83.8	56.125	257.694	0.821155		83.2	280.714	179.964	0.39065
0.699547				84	49.0625	265.234	0.843898		83.4	293.286	202.193	0.408076
0.698739				84.2	59.375	268.406	0.818858		83.6	299.286	206.321	0.408067
0.707209				84.4	75.125	280.056	0.788488		83.8	296.286	214.471	0.419909
0.71264				84.6	80.125	301.931	0.79028		84	275.286	231.093	0.456364
0.693462				84.8	78.875	296.994	0.790153		84.2	265.714	212.429	0.444278
0.674429				85	87.6875	238.491	0.731167		84.4	277.143	211.143	0.432417
0.661272				85.2	88.5625	185.947	0.677379		84.6	269	202.407	0.429368
0.68429				85.4	58.0625	195.784	0.77127		84.8	253.429	198.186	0.438838
0.686669				85.6	31.25	217.562	0.874403		85	242.429	214.736	0.469712
0.750819				85.8	47.875	195.856	0.803575		85.2	243.857	206.093	0.458035
0.714644				86	82.0625	174.647	0.680329		85.4	245.143	195.6	0.443796
0.722871				86.2	97.9375	195.291	0.666002		85.6	229.143	220.114	0.489952
0.722573				86.4	105.375	221.856	0.67798		85.8	216.286	213.186	0.496391
0.699707				86.6	113.5	223.762	0.663467		86	219.571	210.45	0.489394
0.670032				86.8	107.312	211.697	0.663607		86.2	227.857	217.321	0.488167
0.636611				87	90.5625	210.597	0.699287		86.4	244.143	193.079	0.441604
0.617275				87.2	82.6875	217.303	0.724366		86.6	244.143	186.936	0.433646
0.660885				87.4	93.375	174.394	0.651285		86.8	248.714	200.421	0.446238
0.652541				87.6	127.5	75.6875	0.372501		87	255	182.821	0.417571
0.655768				87.8	164.75	7.1375	0.0415243		87.2	255.429	193.371	0.430863
0.685823				88	165.188	-0.946875	-0.00576517		87.4	247.571	189.05	0.432984
0.693933				88.2	133.5	5.2	0.037491		87.6	236.286	182.329	0.435553
0.729757				88.4	108	6.2875	0.0550148		87.8	223.714	214.386	0.489353
0.740462				88.6	108	8.6625	0.0742527		88	214.143	217.579	0.503979
0.730107				88.8	132.312	8.38438	0.0595918		88.2	217.714	199.543	0.478225
0.756124				89	156	-0.925	-0.00596486		88.4	209.857	207.221	0.49684
0.746475				89.2	159.875	-13.5562	-0.0926488		88.6	203.571	196.107	0.490662
0.744494				89.4	160.875	-19.6062	-0.138787		88.8	202.429	185.736	0.478498
0.770606				89.6	175.688	-19.5344	-0.125098		89	206.143	183.264	0.470624
0.742301				89.8	194.5	-20.1	-0.115252		89.2	219.143	184.757	0.457433
0.720899				90	194.438	-14.2219	-0.0789159		89.4	223.429	195.686	0.466903
0.739335				90.2	177.062	5.45938	0.0299108		89.6	209.857	211.507	0.501958
0.720866				90.4	167.125	15.2063	0.083399		89.8	216.714	203.45	0.484215
0.725081				90.6	167.562	2.49688	0.0146824		90	221.571	222.493	0.501037
0.719932				90.8	168.25	-7.4125	-0.0460869		90.2	236.429	244.179	0.508063
0.718792									90.4	229.857	244.507	0.515442
0.746534									90.6	211.714	234.129	0.525137
0.752742									90.8	207	238.793	0.535659
0.718945									91	225.714	237.571	0.512797
0.736691									91.2	230.286	240.057	0.510388
0.723188									91.4	235.286	209.807	0.471378
0.709904									91.6	213.429	201.614	0.485767
0.727117									91.8	237.143	209.143	0.46863
0.711094									92	256.857	200.443	0.438318
0.707745									92.2	278	181.243	0.394656
0.73588									92.4	271.571	191.993	0.414167
0.736721									92.6	273.286	181.764	0.399438
0.766889									92.8	260	198.857	0.433375
0.776365									93	266.714	215.236	0.446593
0.77863									93.2	263.714	200.386	0.431773
0.797766									93.4	244.286	199.5	0.449541
0.821449									93.6	214.286	221.429	0.508197
0.805625									93.8	208.714	214.421	0.506744
0.776098									94	192.857	226.5	0.540112
0.757562									94.2	197.429	229.986	0.538086
0.774131									94.4	186.286	221.543	0.543225
0.748881									94.6	181.429	221.786	0.550044
0.737908									94.8	192.429	226.664	0.540845
0.716775									95	213.429	208.614	0.494296
0.688392									95.2	225.857	196.707	0.465508
0.668793									95.4	239.429	209.314	0.466446
0.64842									95.6	234.714	222.979	0.487179
0.622379									95.8	245	206.464	0.457321
0.63263									96	244.429	222.779	0.47683
0.672573									96.2	239.714	216.729	0.474821
0.672275									96.4	242.857	243.143	0.500294
0.680751									96.6	240.571	237.829	0.497133
0.71621									96.8	226.857	221.657	0.494203
0.730619									97	230	193.071	0.456357
0.750826									97.2	229.143	189.829	0.453082
0.714302									97.4	220.429	184.55	0.455703
0.696831									97.6	217.286	188.85	0.464992
0.688647									97.8	214.429	177.85	0.453377
0.692175									98	206.143	184.55	0.472366
0.709177									98.2	205.714	195.429	0.487179
0.694396									98.4	222.714	199.721	0.472785
0.682801									98.6	217.571	218.264	0.500795
0.692307									98.8	222.429	214.879	0.491368
0.675667									99	227.143	211.214	0.481832
0.698624									99.2	229.429	192.243	0.455907
0.696719									99.4	258.429	175.221	0.404062
0.69994									99.6	287.286	144.493	0.334646
0.747438									99.8	293.143	147.629	0.334932
0.733333									100	312.143	121.536	0.280244
0.744389									100.2	315.286	96.521	0.234385
0.733719									100.4	339.714	86.014	0.20204
0.717364									100.6	341.857	86.05	0.201095
0.749483									100.8	309.571	85.379	0.216176
0.760733									101	301.571	75.35	0.199909
0.761215									101.2	306.286	55.686	0.15384
0.778144									101.4	307.571	65.479	0.175522
0.758964									101.6	313.714	71.314	0.185218
0.778386									101.8	298.429	73.65	0.197942
0.775713									102	301	68.093	0.184487
0.740557									102.2	320	69.286	0.177982
0.714697									102.4	324.857	78.757	0.19513
0.675892									102.6	301.857	90.05	0.229774
0.67858									102.8	296.143	97.336	0.247372
0.718275									103	285.429	92.729	0.245212
0.733787									103.2	280.571	82.686	0.227623
0.724213									103.4	269.286	90.964	0.252503
0.739972									103.6	264.286	97.786	0.270073
0.757707									103.8	266.857	96.229	0.26503
0.776139									104	269.286	77.679	0.223881
0.799875									104.2	263.857	61.807	0.189788
0.78302									104.4	277.857	67.25	0.194867
0.759357									104.6	268.143	61.307	0.186089
0.753772									104.8	294.429	51.136	0.147977
0.769254									105	289	49.693	0.14672
0.756494									105.2	286.857	50.514	0.149729
0.745469									105.4	286.429	58.25	0.168998
0.729125									105.6	310.286	53.629	0.147366
0.756331									105.8	321.714	52.343	0.139933
0.78341									106	328.429	57.436	0.14885
0.787508									106.2	306.286	46.114	0.130858
0.759603									106.4	298.571	38.929	0.115344
0.736589									106.6	318.429	41.221	0.114615
0.767223									106.8	343	51.136	0.129741
0.781441									107	314.714	56.836	0.152969
0.751887									107.2	319.429	53.457	0.143361
0.73568									107.4	324	54.514	0.144022
0.7358									107.6	325	70.75	0.178774
0.717837									107.8	328.571	77.429	0.190711
0.718943									108	300.143	78.136	0.206556
0.701927									108.2	278.714	63.636	0.185879
0.705291									108.4	292.571	64.657	0.180997
0.666379									108.6	272.143	76.821	0.220141
0.625868									108.8	267.286	84.636	0.240496
0.595782									109	268.286	88.443	0.247928
0.605951									109.2	275.857	79.636	0.224015
0.598491									109.4	280.429	81.264	0.224678
0.57786									109.6	270	87.929	0.24566
0.540536									109.8	282.571	81.871	0.224648
0.593719									110	295.857	68.35	0.187668
0.623844									110.2	304.571	67.057	0.180441
0.68075									110.4	307.429	60.771	0.16505
0.677412									110.6	317	60.293	0.159804
0.682588									110.8	337.571	59.55	0.149954
0.663523									111	376.571	58.314	0.134091
0.686413									111.2	357.143	67.857	0.159664
0.682917									111.4	352.286	74.1	0.173786
0.713996									111.6	349.286	80.536	0.18737
0.687552									111.8	346.286	81.4	0.190327
0.666079									112	346.286	73.543	0.175174
0.650354									112.2	344.286	80.643	0.18978
0.685445									112.4	326.571	83.957	0.20451
0.649638									112.6	324.857	79.186	0.195983
0.628507									112.8	325.714	71	0.17897
0.599235									113	342.143	62.893	0.155277
0.616678									113.2	347.286	61.779	0.151024
0.673761									113.4	336.571	89.743	0.210509
0.704874									113.6	327.143	71.071	0.178475
0.714099									113.8	337.571	72.121	0.176038
0.737146									114	352.571	73.8	0.173089
0.749377									114.2	345.429	93.014	0.212147
0.7374									114.4	364.286	90.214	0.198491
0.707816									114.6	369.429	81.814	0.181309
0.658175									114.8	383.143	80.986	0.17449
0.649644									115	385.143	88.314	0.186531
0.621841									115.2	374.143	81.864	0.179524
0.605648									115.4	359.286	81.607	0.185095
0.627061									115.6	363.857	69.807	0.16097
0.646906									115.8	328.429	66.579	0.16855
0.687461									116	337	90.293	0.211314
0.726217									116.2	334.143	61.436	0.155306
0.716956									116.4	326.857	55.8	0.145822
0.726467									116.6	329.286	49.964	0.131745
0.737121									116.8	341.714	42.629	0.110913
0.708217									117	317.714	56.971	0.152051
0.73025									117.2	320	50.429	0.136136
0.711676									117.4	306.571	42.671	0.122183
0.737622									117.6	296.714	50.879	0.146374
0.748392									117.8	305.571	55.436	0.153558
0.742537									118	301.714	75.771	0.200727
0.737849									118.2	317.571	79.979	0.201179
0.76258									118.4	341.857	65.907	0.16163
0.75406									118.6	336.571	82.029	0.195959
0.735569									118.8	336.714	78.307	0.188682
0.689899									119	339.286	82.75	0.196073
0.653969									119.2	327	90.65	0.217048
0.635552									119.4	337.286	73.564	0.179054
0.635805									119.6	322.143	72.464	0.183637
0.616368									119.8	318.143	69.093	0.178426
0.585027									120	321.857	53.764	0.143134
0.604057									120.2	317.857	49.536	0.13483
0.615343									120.4	320	42	0.116022
0.664326									120.6	323.857	42.95	0.117092
0.680485									120.8	312.714	51.221	0.140743
0.718106									121	325.714	45.286	0.122064
0.726719									121.2	324.429	57.921	0.151488
0.768131									121.4	322	55.329	0.146632
0.745095									121.6	323.571	55.25	0.145847
0.738016									121.8	307.571	60.336	0.163997
0.725371									122	311	68.593	0.180701
0.726196									122.2	311.571	68.564	0.180368
0.694622									122.4	287.143	68.643	0.192933
0.668688									122.6	290	48.357	0.142917
0.641793									122.8	293.857	52.021	0.150404
0.676524									123	306.143	51.121	0.143091
0.690767									123.2	331.857	54.693	0.14149
0.691705									123.4	323.571	34.679	0.0968
0.690276									123.6	324.143	22.079	0.06377
0.68592									123.8	311	28.736	0.084583
0.697731									124	312.714	38.364	0.109275
0.686771									124.2	312.429	51.95	0.142572
0.641472									124.4	289.429	49.671	0.14648
0.637303									124.6	280.857	50.814	0.153207
0.628828									124.8	281.286	57.793	0.170441
0.643543									125	287	66.65	0.188463
0.652003									125.2	315.429	75.943	0.194043
0.671724									125.4	317.714	71.4	0.183494
0.66319									125.6	311.286	52.007	0.143155
0.717855									125.8	323.571	65.536	0.168426
0.746934									126	322.429	59.593	0.155993
0.76836									126.2	326.143	59.121	0.153457
0.793274									126.4	319.286	59.607	0.157319
0.798257									126.6	299.143	40.614	0.119539
0.7579									126.8	287.714	41.186	0.125223
0.755126									127	307.714	52.186	0.145001
0.730698									127.2	303.429	42.971	0.124051
0.702617									127.4	305.571	57.721	0.158884
0.703072									127.6	296.571	50.029	0.144341
0.68128									127.8	310.429	57.479	0.156231
0.673848									128	326.571	64.243	0.164382
0.659548									128.2	326.143	71.979	0.180796
0.711631									128.4	302.714	68.15	0.18376
0.712736									128.6	297.714	67.114	0.183961
0.74003									128.8	295.571	71.507	0.194801
0.753057									129	303.143	73.7	0.195572
0.757809									129.2	303.571	64.679	0.175638
0.731011									129.4	306.429	71.536	0.189266
0.759715									129.6	319.714	67.871	0.175113
0.726377									129.8	322.286	86.457	0.21152
0.73114									130	328.857	97.986	0.229559
0.697723									130.2	339.714	84.014	0.198274
0.680107									130.4	330.714	108.893	0.247705
0.66339									130.6	320.714	104.393	0.245568
0.676223									130.8	306.429	99.536	0.245183
0.703026									131	311.286	94.007	0.231949
0.660966									131.2	314.714	75.55	0.193587
0.673927									131.4	303.143	58.557	0.161894
0.718523									131.6	286	54.7	0.160552
0.71556									131.8	292.286	32.243	0.099353
0.734582									132	289.714	46.371	0.137975
0.719445									132.2	309.857	46.221	0.129807
0.691674									132.4	306.143	44.407	0.126678
0.704861									132.6	304.429	58.921	0.162162
0.673443									132.8	324.857	63.757	0.164063
0.648437									133	325.143	82.6	0.202579
0.639499									133.2	321.286	85.079	0.209365
0.622305									133.4	304.714	75.479	0.198527
0.626868									133.6	287.857	70.179	0.19601
0.646792									133.8	284.143	71.221	0.200418
0.708016									134	290.857	48.314	0.142448
0.754416									134.2	286.429	46.25	0.139023
0.782014									134.4	295.143	18.957	0.060354
0.770682									134.6	331.714	22.129	0.062538
0.78492									134.8	336.143	12.764	0.036584
0.778821									135	358.429	27.793	0.071961
0.804517									135.2	356.571	42.6	0.106721
0.765642									135.4	366.714	53.807	0.127953
0.733672									135.6	360.714	43.679	0.10801
0.68949									135.8	348.714	65.136	0.15739
0.686653									136	316.714	55.879	0.149972
0.658312									136.2	310.571	65.471	0.174106
0.700084									136.4	302.571	44.586	0.128431
0.644785									136.6	305.143	41.457	0.119611
0.598501									136.8	312	41.257	0.116791
0.599081									137	316.857	50.586	0.13767
0.61042									137.2	308.143	32.164	0.094515
0.647583									137.4	303.429	54.257	0.151689
0.637863									137.6	332.143	60.25	0.153545
0.622678									137.8	316.857	77.014	0.195532
0.659221									138	302.143	80.036	0.20942
0.693891									138.2	294.429	84.707	0.223422
0.679443									138.4	297.571	87.121	0.22647
0.714502									138.6	312.429	88.95	0.221611
0.71537									138.8	311.286	59.15	0.159677
0.7424									139	301.429	49.643	0.141404
0.770287									139.2	310.286	49.057	0.136519
0.782466									139.4	313.857	28.879	0.084259
0.799878									139.6	314.857	17.971	0.053996
0.859238									139.8	307.857	15.036	0.046566
0.829762									140	306.857	19.943	0.061025
0.789843									140.2	306.286	26.971	0.080933
0.788885									140.4	296.429	29.893	0.091606
0.744155									140.6	293.857	15.307	0.049511
0.723328									140.8	313.143	30.2	0.087959
0.709054									141	292.857	35.643	0.108502
0.663281									141.2	300.429	41.264	0.120764
0.632812									141.4	300.429	47.55	0.136646
0.639469									141.6	308.857	45.986	0.129595
0.669111									141.8	322.714	44.15	0.120344
0.711457									142	342.429	46.879	0.120415
0.667803									142.2	332.571	45.086	0.119383
0.670998									142.4	353.714	43.029	0.108455
0.640245									142.6	359.571	36.879	0.093022
0.659391									142.8	363.286	43.264	0.106418
0.679151									143	357.429	57.129	0.137806
0.66515									143.2	347.286	49.636	0.125052
0.663415									143.4	345.571	57.007	0.141605
0.711295									143.6	337.286	68.707	0.169232
0.741182									143.8	321.143	72.086	0.183318
0.798959									144	300	71.286	0.191997
0.830949									144.2	287.143	56.214	0.16372
0.82527									144.4	290.571	56.186	0.162032
0.860191									144.6	292.714	80.65	0.216009
0.878747									144.8	269.571	80.093	0.229056
0.864478									145	270.714	71.179	0.20819
0.866507									145.2	272.714	70.079	0.204434
0.895152									145.4	269.714	72.514	0.211888
0.907256									145.6	268.714	79.136	0.2275
0.834162									145.8	261.286	76.221	0.225836
0.792201									146	259	67.05	0.205643
0.75651									146.2	255	63.107	0.198383
0.747512									146.4	247.143	45.071	0.154241
0.736985									146.6	265.571	43.721	0.141359
0.718736									146.8	296.571	51.457	0.147853
0.691069									147	299.857	53.721	0.151936
0.737759									147.2	303	51.279	0.144741
0.72501									147.4	301	55.379	0.155393
0.705567									147.6	304.286	56.786	0.15727
0.676646									147.8	304.143	69.079	0.185087
0.601229									148	312.286	78.386	0.200644
0.558663									148.2	296.571	71.171	0.193536
0.549034									148.4	305.857	65.136	0.175571
0.480715									148.6	316.714	73.021	0.187361
0.459365									148.8	323.857	58.236	0.152412
0.446938									149	335.429	53.086	0.136638
0.485473									149.2	354.143	60.864	0.146658
0.540091									149.4	325.714	83.429	0.203911
0.60573									149.6	329	75.55	0.186751
0.646963									149.8	320.571	75.971	0.191584
0.673288									150	314.857	66.543	0.17447
0.689234									150.2	317.857	71.964	0.184608
0.743771									150.4	312.143	76.393	0.196617
0.697817									150.6	281.857	74.193	0.208378
0.742895									150.8	287.429	40.914	0.124608
0.738995									151	276.429	53.893	0.163153
0.67449									151.2	276.143	55.621	0.167653
0.697553									151.4	274.857	54.971	0.166667
0.695837									151.6	259	80.479	0.237065
0.681902									151.8	254.286	87.143	0.25523
0.683603									152	278.571	78.643	0.220156
0.636144									152.2	261.714	81.2	0.236794
0.630537									152.4	284.714	98.764	0.257548
0.642065									152.6	296.286	115.757	0.280935
0.602722									152.8	298.714	110.493	0.270017
0.592772									153	302.857	82.857	0.214815
0.595858									153.2	295	82.393	0.218321
0.584341									153.4	302.714	86.293	0.221828
0.581998									153.6	323.286	86.979	0.212006
0.603916									153.8	308	64.743	0.173693
0.621348									154	291	35.593	0.108982
0.633759									154.2	310.286	29.771	0.087548
0.621383									154.4	322	36.9	0.102814
0.611856									154.6	341.286	35.221	0.093548
0.661557									154.8	330.714	36.607	0.09966
0.686757									155	327.286	46.779	0.125055
0.649476									155.2	312.143	46.679	0.130089
0.638768									155.4	326.571	57.243	0.149142
0.65333									155.6	315.714	63.214	0.166824
0.703679									155.8	299.429	57.886	0.162002
0.717159									156	303.714	64.814	0.175873
0.712847									156.2	292.714	67.221	0.18676
0.708675									156.4	292.143	54.821	0.158003
0.700132									156.6	306.143	73.121	0.192798
0.72033									156.8	303.143	76.986	0.202525
0.710939									157	309	75.407	0.196165
0.712869									157.2	316.143	86.336	0.21451
0.709103									157.4	316.714	87.736	0.216926
0.683161									157.6	322.286	81.171	0.20119
0.662728									157.8	329	88.121	0.211261
0.686903									158	327	76.364	0.189318
0.625667									158.2	326	80.129	0.197299
0.604555									158.4	331.857	88.264	0.210092
0.578982									158.6	351.857	83.121	0.191093
0.611159									158.8	352.714	74.364	0.174123
0.639201									159	366.571	71.529	0.16327
0.677054									159.2	362.714	73.721	0.168917
0.652888									159.4	361.714	72.629	0.167215
0.690009									159.6	373.571	63.464	0.145215
0.687966									159.8	363	85.279	0.190236
0.665778									160	338.429	93.364	0.216225
0.608471									160.2	352.286	92.957	0.208779
0.579997									160.4	352	104.543	0.228988
0.562436									160.6	349.429	100.243	0.222925
0.560678									160.8	349.286	106.964	0.234442
0.573176									161	341.857	116.193	0.253669
0.583205									161.2	323.286	83.693	0.205644
0.583731									161.4	342.286	66.886	0.163466
0.619074									161.6	325.429	61.729	0.159441
0.610739									161.8	315.143	66.386	0.173999
0.614217									162	329.429	61.671	0.157687
0.622134									162.2	334.714	50.121	0.130241
0.612319									162.4	329.143	33.829	0.093199
0.612483									162.6	339.714	37.3	0.098935
0.671251									162.8	329.571	38.379	0.104304
0.667725									163	319	29.764	0.085342
0.738941									163.2	298.286	21.229	0.06644
0.709041									163.4	279	39.336	0.123567
0.736617									163.6	274.286	33.286	0.108221
0.727707									163.8	278.143	53.093	0.160287
0.70097									164	281.714	58.343	0.171568
0.687295									164.2	289.286	59.107	0.169657
0.608998									164.4	292.429	70.093	0.193348
0.57104									164.6	331.857	73.121	0.180556
0.566598									164.8	337.571	43.836	0.114932
0.525585									165	359.143	56.471	0.135875
0.529864									165.2	347.143	38.214	0.099166
0.592084									165.4	352.429	43.807	0.110558
0.556104									165.6	352.714	50.364	0.124949
0.610157									165.8	342	49.186	0.125735
0.571943									166	321.286	51.793	0.138826
0.579019									166.2	315.286	64.807	0.170503
0.581543									166.4	306.714	57.093	0.156932
0.586134									166.6	323.286	59.693	0.155865
0.557955									166.8	315.857	66.779	0.174523
0.615122									167	312.286	62.957	0.167777
0.654019									167.2	329	69.264	0.173915
0.659091									167.4	348.143	60.164	0.147351
0.678867									167.6	351.429	68.857	0.163834
0.703083									167.8	360.857	71.386	0.165152
0.700413									168	358.714	73.35	0.169766
0.688485									168.2	381	68.95	0.153239
0.671939									168.4	378.143	71.093	0.158253
0.626527									168.6	373.286	77.05	0.171095
0.646055									168.8	370.286	68.343	0.15581
0.643068									169	367.429	60.2	0.140776
0.60977									169.2	356.714	66.307	0.156747
0.624402									169.4	351.143	77.586	0.180967
0.625295									169.6	345.857	73.279	0.174833
0.578021									169.8	345.714	82.857	0.193333
0.599427									170	340.571	69.257	0.168991
0.605924									170.2	337.143	87.429	0.205922
0.615253									170.4	367	95.221	0.206008
0.617435									170.6	366.429	94.393	0.204836
0.597561									170.8	385.143	78.457	0.169235
0.612771									171	378.429	75.793	0.166863
0.672558									171.2	405	68.036	0.143828
0.712968									171.4	411.429	77.286	0.158141
0.705126									171.6	401.571	77.207	0.161259
0.621268									171.8	368.571	78.571	0.175719
0.640334									172	347.571	86.907	0.200026
0.610172									172.2	345.286	97.164	0.219605
0.571076									172.4	339.714	100.729	0.228698
0.59298									172.6	308.571	90.429	0.226638
0.536439									172.8	310.857	80.743	0.206187
0.48934									173	322.714	75.293	0.189175
0.583276									173.2	334.286	66.571	0.166073
0.580422									173.4	339.286	61.75	0.153976
0.624776									173.6	320.714	69.393	0.177882
0.66579									173.8	312.429	85.664	0.215187
0.613731									174	325.286	101.736	0.238245
0.646011									174.2	306.714	113.093	0.269392
0.66313									174.4	309.143	102.971	0.249861
0.657042									174.6	325.571	102.436	0.239332
0.64859									174.8	324.571	98.629	0.233054
0.632808									175	356.429	68.607	0.161415
0.663743									175.2	353.714	63.314	0.151822
0.64037									175.4	352.286	40.671	0.103501
0.591782									175.6	371.857	31.693	0.078535
0.603186									175.8	354.714	41.693	0.105177
0.557175									176	353.571	54.036	0.132568
0.537002									176.2	350.571	38.186	0.098225
0.513401									176.4	305.571	53.15	0.148165
0.499211									176.6	305.714	39	0.113137
0.563074									176.8	290.571	60.471	0.172262
0.554989									177	259.143	60.9	0.190287
0.527141									177.2	258.143	51.093	0.165223
0.544654									177.4	235.714	36.071	0.13272
0.563179									177.6	236.429	45.179	0.160431
0.542555									177.8	253	42.493	0.143803
0.526713									178	256.429	47.75	0.15698
0.541343									178.2	253.286	48.764	0.161444
0.566897									178.4	279.286	56.75	0.168881
0.579673									178.6	272.286	59.814	0.180109
0.606658									178.8	255	76.107	0.229857
0.641815									179	250.714	80.321	0.242637
0.706743									179.2	252.143	89.536	0.262047
0.689167									179.4	233.714	95.457	0.289992
0.678671									179.6	231.714	99.986	0.301434
0.687065									179.8	222.143	118.464	0.347803
0.673394									180	213.714	118.6	0.356891
0.663854									180.2	223.143	108.129	0.326405
0.677783									180.4	235.286	111.093	0.320727
0.689809									180.6	226.429	97.393	0.300761
0.718976									180.8	228.857	89.557	0.28126
0.635599									181	236.143	67.336	0.22188
0.650938									181.2	241.286	41.507	0.146776
0.671881									181.4	258.857	45.629	0.149855
0.679765									181.6	249	47.979	0.161556
0.656375									181.8	234.571	53.986	0.187088
0.63402									182	243.571	64.536	0.209459
0.603114									182.2	248	56.743	0.186199
0.685512									182.4	239.714	68.014	0.22102
0.695687									182.6	240.714	65.393	0.213627
0.693654									182.8	249.286	67.821	0.213875
0.668925									183	257.143	62.143	0.194631
0.714604									183.2	254.571	51.414	0.168028
0.734127									183.4	250.857	59.6	0.191975
0.736627									183.6	257.143	62.429	0.195351
0.781134									183.8	265	61.321	0.187917
0.666408									184	262.286	61.029	0.188759
0.68596									184.2	243.571	51.107	0.173434
0.681384									184.4	258.857	42.771	0.141802
0.613511									184.6	276.571	38.886	0.123268
0.597387									184.8	280.286	38.271	0.12014
0.5872									185	284.429	44.064	0.134141
0.540849									185.2	274	44.729	0.140334
0.617392									185.4	285.571	53.293	0.157269
0.602832									185.6	287	52.793	0.155368
0.640544									185.8	259.429	60.171	0.188271
0.678328									186	248	60.171	0.195253
0.656508									186.2	244.571	54.629	0.182582
0.667022									186.4	225.857	51.85	0.186707
0.67829									186.6	228.571	52	0.185336
0.698558									186.8	207.714	51.9	0.199912
0.685085									187	213.143	70.2	0.247756
0.664698									187.2	220.143	70.421	0.242361
0.638622									187.4	231.429	87.143	0.273543
0.675491									187.6	216.429	92.179	0.298692
0.628703									187.8	233.714	84.171	0.264785
0.613848									188	239.571	84.593	0.260957
0.61721									188.2	237	88.293	0.271426
0.625032									188.4	245	81.607	0.249863
0.64026									188.6	262.143	76.321	0.225493
0.816183									188.8	240.143	61.421	0.203676
0.898734									189	243.143	49.557	0.16931
0.727284									189.2	237.714	61.114	0.204513
1.03429									189.4	238.286	48.8	0.169984
1.09563									189.6	252.571	33.657	0.117588
0.632817									189.8	243.429	30.257	0.110554
1.05686									190	233.857	39.307	0.143896
4.25359									190.2	241.286	49.507	0.170249
1.09077									190.4	260.286	45.129	0.147762
0.742659									190.6	257	36.15	0.123316
0.798522									190.8	259.571	48.45	0.157294
1.10572									191	256.857	51.443	0.16686
0.912451									191.2	249	59.121	0.191877
2.15632									191.4	264	52.943	0.167042
0.760684									191.6	278.286	40.8	0.127865
1.04266									191.8	262.714	46.15	0.149418
0.814624									192	260.429	53.979	0.171684
0.704233									192.2	249.143	59.257	0.192144
0.925064									192.4	238.143	66.807	0.219076
0.952644									192.6	243.714	64.957	0.210441
0.976081									192.8	228.857	66.986	0.226423
1.08753									193	216	63.629	0.227547
0.613591									193.2	228.714	67.564	0.228043
0.996503									193.4	232.571	67.086	0.223875
0.799791									193.6	240.143	61.564	0.204053
0.978791									193.8	239.571	54.021	0.184001
0.773277									194	245.714	44.429	0.153127
0.838885									194.2	231	41.45	0.152138
1.034									194.4	247.286	51.921	0.17353
1.15111									194.6	235.714	50.357	0.17603
0.735176									194.8	231.143	61.871	0.211155
1.21837									195	231.286	49.15	0.175263
0.887324									195.2	241.571	49.921	0.171261
1.05753									195.4	244.429	49.636	0.168792
1.09777									195.6	262.286	52.886	0.1678
1.07812									195.8	246.286	51.971	0.17425
0.62221									196	249.857	58.364	0.189358
1.35119									196.2	244.857	51.9	0.17489
0.928882									196.4	257.286	64.707	0.200958
0.789246									196.6	242.143	64.607	0.210618
0.850096									196.8	226.143	78.407	0.257452
0.751378									197	219	83.621	0.276324
1.00323									197.2	241.143	83.943	0.258218
0.818425									197.4	244.429	64.636	0.209134
1.48233									197.6	267.857	55.321	0.171179
0.672612									197.8	255.571	54.364	0.175405
1.17021									198	272.857	48.071	0.149789
1.21818									198.2	282.857	37	0.115677
0.886734									198.4	272.857	41.786	0.132804
1.15556									198.6	265.143	46.743	0.149872
0.959773									198.8	260.714	70.964	0.213955
0.867222									199	250	62.5	0.2
0.871126									199.2	253	61.064	0.194432
0.746277									199.4	235.429	77.086	0.246663
1.12556									199.6	224.857	78.757	0.259399
1.21201									199.8	244.286	82.643	0.252786
1.09398									200	259.714	77.3	0.229367
0.752383									200.2	260.143	70.421	0.213034
0.898034									200.4	281.429	65.214	0.188131
0.839029									200.6	290.857	69.457	0.192768
0.946524									200.8	291.143	57.3	0.164446
0.908676									201	301.714	49.343	0.140555
1.33272									201.2	305.714	31	0.092066
0.622113									201.4	282.143	29.036	0.093309
0.778527									201.6	281.714	26.486	0.085937
1.06844									201.8	280.714	33.536	0.106717
0.672642									202	255.571	38.793	0.131785
0.494008									202.2	261.286	39.364	0.130931
1.04917									202.4	256.143	41.907	0.140604
0.864948									202.6	254.714	34.121	0.118134
0.988944									202.8	259.857	24.864	0.087328
1.03873									203	266.714	22.95	0.07923
0.814971									203.2	246.571	29.529	0.106949
1.27306									203.4	250.714	5.179	0.020237
0.839115									203.6	245.143	8.6	0.033893
1.11105									203.8	250.714	13.179	0.049939
1.2269									204	250.714	28.321	0.101498
0.643766									204.2	264.143	35.793	0.119335
1.22528									204.4	263	32.279	0.109316
0.970803									204.6	250.143	25.921	0.093896
0.658259									204.8	255.714	33.357	0.115394
0.89771									205	254.286	29.429	0.103726
1.33261									205.2	232.429	42.95	0.155967
0.825835									205.4	216.429	36.893	0.145637
0.872853									205.6	199.857	41.864	0.173192
1.09889									205.8	189.429	40.1	0.174706
0.760923									206	185.857	41.136	0.18122
0.950187									206.2	185.857	59.421	0.242261
0.671784									206.4	196.143	57.764	0.227502
1.02992									206.6	193.857	44.45	0.186524
0.658323									206.8	192.429	60.807	0.240121
0.811184									207	174	67.443	0.279333
0.917469									207.2	164.714	83.479	0.336346
1.15175									207.4	171.714	85.843	0.333296
0.803456									207.6	183.714	70.529	0.277406
0.976932									207.8	165.714	59.857	0.265358
1.02212									208	206.143	61.836	0.230749
0.87376									208.2	204.714	48.05	0.190098
0.791232									208.4	199.714	29.443	0.128483
0.899497									208.6	211.429	16.429	0.0721
1.18725									208.8	218.429	11.65	0.050635
1.04115									209	210.857	20.314	0.087875
0.716981									209.2	210.143	39.636	0.158683
1.60046									209.4	174.286	31.429	0.152778
0.788839									209.6	161.857	32.193	0.1659
1.46381									209.8	160.714	37.964	0.191084
0.79798									210	152.286	37.386	0.197108
1.05382									210.2	136.714	46.879	0.25534
1.12217									210.4	126	44.843	0.26248
0.724461									210.6	139.286	47.75	0.255299
0.717271									210.8	151.143	67.729	0.309445
1.11947									211	148.571	65	0.304348
0.811081									211.2	152	61.4	0.287723
0.769824									211.4	160.143	57.993	0.265857
0.931443									211.6	157	40.007	0.203075
0.873827									211.8	136	31.343	0.187297
1.40606									212	133.143	28.914	0.17842
0.983753									212.2	118.286	8.943	0.07029
0.969024									212.4	140.571	6.4	0.043546
0.85794									212.6	135	5.536	0.03939
1.02837									212.8	124.571	10.057	0.074703
2.02467									213	138.286	28.229	0.169526
0.769565									213.2	148.429	34.007	0.186406
0.963852									213.4	150.286	19.914	0.117005
0.716691									213.6	162.143	37.607	0.188271
1.29115									213.8	149.857	50.507	0.252077
0.860275									214	162.571	64.586	0.284322
0.870597									214.2	165.429	69.586	0.296091
1.38997									214.4	157.571	66.836	0.297832
0.860573									214.6	173.714	78.314	0.310736
1.01332									214.8	174.143	82.293	0.32091
1.35392									215	193.143	84.629	0.30467
0.684283									215.2	219.286	77.893	0.262108
0.930796									215.4	244.714	73.193	0.230233
1									215.6	248.429	89.293	0.264398
0.516908									215.8	259.429	85.743	0.248407
0.985063									216	265.571	75.293	0.220888
0.692308									216.2	288.429	92.864	0.243551
0.670483									216.4	271.286	69.721	0.204457
0.892921									216.6	264	81.8	0.236553
1.22681									216.8	250.429	70.05	0.218579
0.831933									217	260.143	54.421	0.173006
0.801325									217.2	253.857	65.164	0.204263
0.603581									217.4	246	64.843	0.208603
0.922481									217.6	229.143	52.971	0.187766
0.904956									217.8	229.571	43.664	0.159804
0.935966									218	222.286	26.743	0.107389
0.995707									218.2	218.143	29.521	0.119199
0.852455									218.4	209.571	31.093	0.129196
0.713281									218.6	205.429	21.586	0.095085
1.25974									218.8	207.429	28.629	0.121278
0.943591									219	220.714	26.679	0.107839
0.977815									219.2	231.857	60.693	0.207461
0.685363									219.4	229.857	62.936	0.21495
0.637097									219.6	258.571	72.929	0.219996
0.776675									219.8	268.571	62.857	0.189655
0.7862									220	278.714	70.064	0.200885
0.677465									220.2	286.571	66.957	0.189397
0.909991									220.4	276.429	65.321	0.191138
0.648173									220.6	279.429	54.314	0.162743
0.62231									220.8	287.143	55.643	0.162325
0.671955									221	250.714	48.893	0.16319
0.926632									221.2	244.143	57.079	0.18949
0.803328									221.4	247.143	58.643	0.191778
1.24172									221.6	239.143	56.043	0.189856
0.717721									221.8	245.714	57	0.188296
0.572119									222	231.571	50.136	0.177971
0.855643									222.2	220.143	43.85	0.166103
0.857323									222.4	242.857	48.571	0.166667
0.996644									222.6	253	41.35	0.140479
1.03157									222.8	264.714	41.479	0.135466
0.87526									223	272	26.114	0.087598
1.33106									223.2	277.143	21.857	0.073101
0.745726									223.4	300.857	18.386	0.057592
0.984544									223.6	308.143	16.307	0.050261
0.833717									223.8	294.857	16.686	0.053558
1.15793									224	288	31.886	0.099678
0.79735									224.2	283.857	43.093	0.131803
0.655337									224.4	269	79.121	0.227281
0.718572									224.6	264.143	99.221	0.273063
1.47366									224.8	242.143	115.75	0.323421
2.13537									225	270	117.357	0.302969
1.73555									225.2	267	117.793	0.30612
0.87832									225.4	265.143	112.314	0.297555
0.901028									225.6	256.286	93.471	0.267247
1.50204									225.8	263.429	77.114	0.226445
1.16317									226	248.714	53.993	0.178367
1.08179									226.2	254	56.157	0.18106
0.87821									226.4	245.143	66.743	0.213998
1.14246									226.6	266.429	68.821	0.205284
0.884504									226.8	288.429	72.721	0.201361
0.97037									227	295.429	70.229	0.192061
0.528158									227.2	312.286	59.814	0.160748
1.19908									227.4	327.714	72.186	0.180509
0.877389									227.6	337	71.007	0.174034
0.683645									227.8	318.286	69.943	0.180159
0.664094									228	303.714	73.243	0.1943
0.787828									228.2	280	55	0.164179
0.390968									228.4	269.571	72.521	0.211993
0.430894									228.6	269.857	71.507	0.209475
0.414818									228.8	248.286	71.3	0.223101
0.398858									229	239.857	54.293	0.184575
0.397739									229.2	252.143	47.821	0.159424
0.415953									229.4	265.571	52.436	0.164888
0.419364									229.6	285.286	66.021	0.187931
0.410342									229.8	290.286	49.343	0.145285
0.39011									230	269.571	75.093	0.217872
0.420276									230.2	279	72.764	0.206855
0.444282									230.4	266.286	77.829	0.226171
0.471911									230.6	256.857	84.014	0.246469
0.456563									230.8	259.714	76.586	0.22773
0.506278									231	246.429	77.107	0.238327
0.537862									231.2	243.714	78.814	0.244364
0.549412									231.4	252.143	53.536	0.175137
0.531604									231.6	260.571	58.829	0.184185
0.51379									231.8	274.286	69.571	0.202327
0.50853									232	289.571	67.379	0.188762
0.490131									232.2	277.143	63.286	0.1859
0.458062									232.4	277.429	77.557	0.21848
0.438573									232.6	294.429	81.279	0.216335
0.427888									232.8	282.571	76.871	0.213863
0.420751									233	271.714	70.557	0.206144
0.417352									233.2	263.857	59.093	0.182978
0.413192									233.4	239	65.907	0.216155
0.41649									233.6	219.571	65.45	0.229632
0.42134									233.8	221.714	50.343	0.185045
0.423217									234	219	40.764	0.156928
0.394381									234.2	230.143	49.493	0.17699
0.425408									234.4	242.286	50.6	0.172764
0.426673									234.6	242.286	55.171	0.185477
0.420223									234.8	270.286	44.771	0.142106
0.426361									235	283.429	43.4	0.132791
0.418465									235.2	288.286	53.3	0.156037
0.441736									235.4	280.143	62.421	0.182218
0.458819									235.6	285.429	60.586	0.175096
0.456349									235.8	274.429	56.136	0.169818
0.467155									236	277	48.007	0.147711
0.475304									236.2	255.143	67.1	0.208228
0.484536									236.4	250.857	75.171	0.230567
0.49531									236.6	240.286	69.271	0.223776
0.4842									236.8	235.714	64.357	0.214473
0.491826									237	211.714	67.843	0.24268
0.452042									237.2	226.857	70.657	0.237492
0.44309									237.4	236.571	74.6	0.239739
0.408284									237.6	243.571	51.536	0.174634
0.385044									237.8	248.143	39.45	0.137173
0.385502									238	238.571	36.214	0.131791
0.395646									238.2	229.429	36.814	0.138273
0.393808									238.4	235.714	40.357	0.146184
0.410218									238.6	232.429	48.664	0.173125
0.408755									238.8	222.143	56.179	0.201848
0.462701									239	217.714	66.829	0.234863
0.482481									239.2	205.143	62.457	0.233397
0.456093									239.4	212.286	66.814	0.239392
0.459753									239.6	223.857	77.664	0.257575
0.479339									239.8	234.429	64.421	0.215564
0.477501									240	227.286	66.493	0.226337
0.485998									240.2	245.286	52.593	0.176558
0.462767									240.4	233.143	54.2	0.188625
0.437154									240.6	250.429	59.764	0.192668
0.439531									240.8	267.286	43.921	0.141132
0.412405									241	277.286	49.707	0.152013
0.386515									241.2	284	66.514	0.189762
0.381235									241.4	289.714	70.943	0.196704
0.378375									241.6	287.571	95.479	0.249259
0.392934									241.8	298.429	106.221	0.262502
0.426332									242	302.714	104.864	0.257286
0.469651									242.2	290.429	112.764	0.279678
0.466124									242.4	274.429	101.707	0.2704
0.476691									242.6	267.857	87.321	0.245852
0.481826									242.8	256.857	68.871	0.211438
0.485763									243	232	42.257	0.154079
0.451816									243.2	239.857	24.436	0.092457
0.420723									243.4	236.286	35.614	0.130983
0.377666									243.6	233	31.064	0.117639
0.394377									243.8	236.429	44.607	0.158724
0.362352									244	244.143	38.65	0.136672
0.356332									244.2	248.714	40.279	0.139376
0.361922									244.4	278.571	57.786	0.171799
0.360336									244.6	263.286	66.264	0.201075
0.331788									244.8	246.429	56.536	0.186609
0.343798									245	237.143	55	0.188264
0.321221									245.2	220.429	52.121	0.191236
0.353428									245.4	213.429	65.329	0.234357
0.365531									245.6	216.143	76.479	0.261357
0.341372									245.8	170.714	60.321	0.261091
0.344933									246	161.143	65.657	0.289494
0.375695									246.2	159.714	65.586	0.291104
0.372473									246.4	175.429	63.371	0.265374
0.38236									246.6	181.857	52.621	0.224419
0.401657									246.8	152.857	51.929	0.253575
0.403877									247	145.714	51.714	0.261939
0.429014									247.2	144.143	47.793	0.249004
0.453543									247.4	169.429	39.529	0.189171
0.474693									247.6	159.714	37.586	0.1905
0.495204									247.8	156.429	51.75	0.248585
0.494436									248	148.286	45.157	0.233439
0.488238									248.2	177.571	42.264	0.192254
0.504447									248.4	171.429	40.857	0.192463
0.499696									248.6	203.286	49.121	0.194612
0.495899									248.8	179.714	52.3	0.225417
0.507799									249	181.714	52.914	0.225524
0.493557
0.505404
0.48955
0.488932
0.492941
0.507235
0.491817
0.495047
0.51831
0.522941
0.482344
0.471481
0.43173
0.427228
0.42164
0.416425
0.403493
0.447499
0.471748
0.479747
0.509581
0.521928
0.513845
0.533118
0.526777
0.502866
0.505936
0.473967
0.475825
0.481771
0.490205
0.484829
0.493833
0.516526
0.551793
0.528788
0.509269
0.501878
0.518381
0.511988
0.504509
0.454146
0.45789
0.483252
0.475562
0.455268
0.45425
0.446873
0.483612
0.485775
0.477267
0.479981
0.495073
0.496646
0.507953
0.477015
0.487819
0.449205
0.478035
0.43946
0.406828
0.395046
0.396571
0.403171
0.45437
0.432471
0.444759
0.456755
0.450886
0.488249
0.4937
0.457613
0.480405
0.517239
0.524644
0.544964
0.541114
0.541716
0.541737
0.511222
0.47824
0.46446
0.434432
0.433395
0.46697
0.490048
0.503143
0.482256
0.496293
0.50344
0.480695
0.464869
0.463478
0.444913
0.435684
0.46528
0.469749
0.466977
0.467947
0.470153
0.495454
0.518948
0.491333
0.49747
0.522423
0.502766
0.507716
0.496713
0.459125
0.440244
0.451346
0.444029
0.43677
0.410386
0.382401
0.400661
0.407389
0.405631
0.416534
0.410821
0.435453
0.44202
0.446017
0.453653
0.430333
0.433208
0.455149
0.442537
0.423125
0.460752
0.472948
0.506595
0.490575
0.47892
0.49292
0.5326
0.527365
0.542782
0.533697
0.538942
0.553375
0.540678
0.546435
0.563433
0.500718
0.507029
0.506742
0.499383
0.512241
0.501373
0.48781
0.522064
0.502649
0.485635
0.480067
0.464686
0.476881
0.456876
0.446579
0.444636
0.4704
0.488502
0.518783
0.474176
0.509086
0.534661
0.521987
0.488517
0.504578
0.438321
0.485685
0.457521
0.45185
0.485437
0.488419
0.462807
0.501231
0.451645
0.473241
0.438609
0.425487
0.419864
0.417621
0.413942
0.442236
0.429202
0.465631
0.433668
0.461533
0.44801
0.451738
0.441312
0.467253
0.457246
0.463559
0.428559
0.442107
0.427265
0.467142
0.477167
0.465845
0.466437
0.470672
0.506394
0.473866
0.441858
0.406837
0.409845
0.417922
0.435231
0.40673
0.447667
0.434636
0.439674
0.429785
0.435625
0.417909
0.420135
0.406784
0.414422
0.451516
0.465083
0.473434
0.477072
0.453965
0.505012
0.518281
0.497478
0.475984
0.4705
0.471856
0.478063
0.441893
0.455728
0.429886
0.502936
0.503758
0.511946
0.554765
0.520041
0.510028
0.494375
0.437223
0.455085
0.462278
0.450917
0.500917
0.468173
0.47517
0.463636
0.403739
0.400945
0.345746
0.363084
0.400261
0.425384
0.442469
0.439783
0.441105
0.468757
0.44362
0.434956
0.440424
0.460389
0.495835
0.452176
0.432107
0.418582
0.4273
0.422678
0.401747
0.401379
0.446494
0.461485
0.502562
0.498529
0.486863
0.510473
0.485136
0.431231
0.476644
0.422393
0.43668
0.409958
0.402005
0.427101
0.450035
0.407068
0.448233
0.405361
0.404355
0.385595
0.373476
0.402837
0.394794
0.366254
0.350703
0.396601
0.417538
0.40346
0.386757
0.39087
0.386717
0.406042
0.417605
0.395272
0.427541
0.404702
0.410442
0.467871
0.448337
0.446838
0.499414
0.50126
0.541913
0.515904
0.470442
0.494818
0.500985
0.459531
0.445821
0.449184
0.479301
0.518847
0.517417
0.495536
0.457211
0.436574
0.410932
0.42892
0.402667
0.412656
0.41016
0.4681
0.509355
0.533596
0.505098
0.514873
0.48348
0.490776
0.47695
0.462485
0.460436
0.452677
0.461382
0.473249
0.445002
0.447622
0.488242
0.500334
0.502223
0.463929
0.503633
0.530444
0.523048
0.476621
0.479225
0.47913
0.49795
0.437621
0.407425
0.387953
0.378271
0.372112
0.345013
0.394942
0.423103
0.460241
0.457935
0.45669
0.446137
0.467864
0.41254
0.433897
0.413579
0.440416
0.473094
0.472051
0.50441
0.54658
0.559901
0.556474
0.519853
0.523925
0.492143
0.452496
0.412521
0.410333
0.427463
0.4149
0.421698
0.44793
0.515298
0.588432
0.661017
0.474825
0.374746
0.919559
0.800895
0.33488
0.703582
0.858789
0.696276
1.16584
0.625387
0.733566
0.54836
0.706541
0.668874
0.487179
0.880437
0.625416
0.938198
0.863148
0.722222
0.945799
0.769737
0.835698
0.667199
0.655172
0.86541
0.610108
0.913043
0.875112
1.20424
0.650813
0.409323
0.704797
0.713341
0.728933
0.776179
1.06447
0.765494
0.748221
1.34917
0.937738
0.741602
0.752938
0.767162
0.654967
0.916318
0.670769
0.658528
0.537491
0.632867
1.05506
0.80226
0.780639
0.514825
0.645838
1.38633
0.255035
1.02905
0.501679
0.725038
0.64538
0.908676
0.716312
0.835873
0.813401
1.24291
0.676523
1.12022
1.24985
0.582807
0.962894
0.707701
1.1105
0.899497
1.02755
0.695199
0.636938
1.0061
0.841897
1.92593
0.833926
0.839823
0.649858
0.767556
0.754322
0.572694
0.936306
0.475983
1.02241
1.88578
0.727096
0.864865
0.935465
0.734306
0.680197
0.903382
0.793469
0.57958
0.5013
0.642993
0.554823
0.720832
0.817851
0.743709
0.403579
0.524095
0.826983
1.42636
0.731218
0.617287
0.706772
0.502055
1.0813
0.85054
0.726752
0.501385
0.519774
1.35488
0.332196
0.634236
0.66358
0.800069
1.21201
0.59353
0.602086
0.793019
1.69106
0.852697
0.71568
0.978587
0.801394
1.13121
0.86134
0.399518
1.23303
0.591837
1.03403
1.25439
0.616408
0.840652
0.695886
0.444258
1.6632
0.824398
1.04827
0.89899
0.748978
0.728765
0.510389
0.595765
1.06069
0.661017
0.746042
1.15748
0.563319
0.619201
0.707856
0.774407
0.99245
0.766187
0.646126
0.889174
0.593155
0.64998
0.955785
1.30919
0.706601
1.17452
0.532578
0.770992
0.403433
0.510987
1
0.892507
0.710832
0.977629
1.06586
0.938011
1.08584
0.81982
0.745597
0.852366
0.816514
1.00469
1.16691
0.561745
0.578374
0.67199
0.636121
0.651941
0.566563
0.555021
0.509419
0.553543
0.882649
0.797207
0.906977
0.536778
0.608142
0.994763
0.864763
0.503706
0.704621
0.850915
0.495592
0.409479
0.530676
1.20932
0.82267
0.773157
0.65149
0.727685
0.512195
0.621212
0.773585
0.657499
0.503501
0.646179
0.795809
0.810402
0.603399
0.563183
0.679779
0.706152
0.718609
0.39267
0.40778
0.863868
0.380511
0.581344
0.688836
0.793918
0.402122
0.692528
0.748137
1.2543
0.514194
0.538034
0.828453
0.731744
0.615837
0.971923
0.49587
0.502969
0.610852
0.917355
0.663689
0.48886
0.559118
0.847587
0.712339
0.768177
0.523999
0.65412
0.834025
0.734322
0.629904
1.13632
0.784781
0.608351
0.690745
0.882377
0.368421
0.781022
0.751496
0.776
0.803881
0.796017
0.804388
0.765886
0.763268
0.662542
0.531773
0.457305
0.510022
0.859628
0.574806
0.56778
0.533147
0.572828
0.956188
1.10508
0.895288
0.667063
0.74367
0.621426
0.66892
0.508727
1.06953
0.397643
0.690949
0.565924
0.738668
0.748284
0.683856
0.7862
2.20482
0.762704
0.895188
0.84
0.826563
0.866244
1.28846
1.03863
0.637698
0.652973
0.603115
0.638387
0.641485
1.68566
0.55759
0.5104
6.71429
1.11811
1.22814
0.683474
0.976581
0.759273
0.758482
0.718876
0.79555
0.749026
0.568234
0.783394
0.694066
0.888268
0.762846
0.487179
0.669381
0.825051
0.785759
0.544642
1.25445
0.846939
0.454881
0.751412
0.773585
0.961612
0.624389
0.774513
0.927397
0.734136
0.762769
0.923236
0.874214
0.747955
0.556099
0.870678
0.946008
1.18648
0.651329
1.13046
0.404666
0.720138
0.633654
1.6686
[truncated: 56,336 more rows]

## Sheet: Figure 4
Figure 4A				Figure 4B		10 uM ATP and 2 nM CHD4					200 uM ATP and 2 nM CHD4					1 mM ATP and 2 nM CHD4					20 mM ATP and 2 nM CHD4				Figure 4C	10 uM ATP			200 uM ATP			1 mM ATP			20 mM ATP			Figure 4D	5 mM ATP			Figure 4E
[CHD4] (nM)	tpause	erro bar			Time	Donor	Acceptor	FRET		Time	Donor	Acceptor	FRET		Time	Donor	Acceptor	FRET		Time	Donor	Acceptor	FRET			time(s)	histogram bins		time(s)	histogram bins		time(s)	histogram bins		time(s)	histogram bins			time(s)	histogram bins		ATP concentration	Rate(s-1)	Error bars
0.2	0.76	0.24			0.2	178	500.1	0.737502		0.2	222.714	446.579	0.667239		0.2	259.571	503.307	0.659747		0.2	168.667	452.233	0.728351			50	0		6	3		11	13		0.8	0			1.5	2		0.01	0.0158353	0.0036109
2	0.87	0.17			0.4	137.2	497.74	0.783917		0.4	227.143	457.071	0.668024		0.4	251.143	525.157	0.676487		0.4	156.333	419.517	0.728517			30	0		80	8		20	27		0.6	3			0.5	3		0.05	0.0340136	0.0115693
20	0.88	0.19			0.6	121.8	516.71	0.809243		0.6	198.714	476.35	0.705636		0.6	249	521.55	0.676854		0.6	133.667	458.317	0.774205			60	4		12	11		18	20		1	11			1.1	5		0.2	0.04	0.016
					0.8	115.6	513.02	0.816105		0.8	205.286	475.736	0.698562		0.8	279.429	512.6	0.647199		0.8	89	445.55	0.833505			50	10		9	14		6	15		0.8	16			5	5		1	0.0884956	0.0422899
					1	158.4	561.48	0.779963		1	192.286	479.814	0.713903		1	250.857	496.029	0.664129		1	132.667	483.7	0.78476			80	10		16	10		18	1		1.2	19			0.5	3		5	0.694444	0.260417
					1.2	200.6	532.17	0.726244		1.2	192.857	467.929	0.70814		1.2	250.143	486.493	0.660425		1.2	150.333	471.15	0.758106			80	14		4	9		17	0		1	10			0.4	1		20	1.13636	0.251808
					1.4	257.8	525.31	0.6708		1.4	195.857	460.207	0.701467		1.4	262.429	465.021	0.639249		1.4	200	448.333	0.691517			55	11		75	9		20	0		0.6	2			0.4	0
					1.6	298.6	489.47	0.6211		1.6	195.857	470.493	0.706075		1.6	245	485.321	0.664531		1.6	162.333	415.883	0.719252			75	5		45	3		8	0		1	4			1	0
					1.8	304.6	544.17	0.641128		1.8	197.143	457.714	0.698953		1.8	251.286	436.007	0.634383		1.8	110.333	449.15	0.802794			32	3		34	1		15	0		1	0			2	0
					2	278.2	502.89	0.643831		2	197.429	454.129	0.69699		2	249.143	426.543	0.631274		2	51.667	472.75	0.901478			85	0		33	1		20	0		1.4	4			1.8	0
					2.2	269.6	496.12	0.647913		2.2	189.429	450.1	0.7038		2.2	209.571	434.95	0.674842		2.2	34.667	463.6	0.930425			60	3		10	0		6	0		2	2			2.5
					2.4	230.2	511.09	0.68946		2.4	206.714	441.664	0.681183		2.4	229.571	453.664	0.663994		2.4	99.667	432.35	0.812663			58	2		25	1		8	0		1	0			1.2
					2.6	244	516.2	0.679032		2.6	199.286	456.179	0.695963		2.6	195.286	463.093	0.703384		2.6	163.333	407.833	0.714036			57	1		22	2		20	0		0.6	0			1.5
					2.8	239.4	510.43	0.680728		2.8	192.714	490.221	0.717815		2.8	204.714	451.764	0.688163		2.8	179.667	418.683	0.69973			40	0		30	0		10	0		0.8	1			1
					3	266.2	512.69	0.658232		3	186.571	503.814	0.729758		3	191.857	450.836	0.701479		3	128	429.6	0.770445			80	0		7	1		9	0		1	1			2
					3.2	256.2	545.79	0.680545		3.2	199.429	495.171	0.712887		3.2	156.714	494.736	0.759438		3.2	71	439.117	0.860816			60	0		8	0		15	0		1	0			0.5
					3.4	285.8	533.91	0.65134		3.4	191.857	495.264	0.720781		3.4	151	492.021	0.765171		3.4	75	432.583	0.852241			62	1		50	0		6	0		0.8	0			2
					3.6	226.8	548.06	0.707302		3.6	184.714	483.479	0.723561		3.6	145.286	489.021	0.770954		3.6	115.667	426.217	0.786547			78	0		6	0		16	0		0.6	0			1.5
					3.8	228.2	527.99	0.698224		3.8	174.429	487.564	0.73651		3.8	137.571	471.407	0.774095		3.8	144.333	390.45	0.730109			120	0		40	0		16	0		0.8	1			1.8
					4	223.6	553.42	0.712234		4	183.714	488.243	0.726598		4	161.857	463.479	0.741168		4	164.333	377.117	0.696494			140	0		16	0		6	0		1.2	0			10
					4.2	217.4	533.93	0.710646		4.2	170.857	461.743	0.729913		4.2	156.429	458.464	0.7456		4.2	135.333	386.9	0.740857			70			50			20			1				1
					4.4	189.8	584.71	0.754942		4.4	179.143	435.329	0.70846		4.4	191	427.593	0.691235		4.4	128.667	385.9	0.749951			60			44			13			0.8				4
					4.6	226.2	631.49	0.736268		4.6	161.429	453.786	0.737606		4.6	219.143	375.471	0.631454		4.6	108	419.933	0.795429			55			42			16			1.6				10
					4.8	219.2	627.64	0.741155		4.8	155.143	436.243	0.737662		4.8	236.714	392.45	0.623764		4.8	104.333	414.783	0.799018			60			40			7			0.6				8
					5	263.2	599.84	0.695032		5	175	424.536	0.708107		5	276.429	393.321	0.587266		5	90.333	392.483	0.812903			140			17			15			1				5
					5.2	235.4	602.43	0.719036		5.2	168.143	422.021	0.715091		5.2	290.714	401.893	0.580261		5.2	65.667	374.717	0.850887			80			16			21			1.2				5
					5.4	255	540.25	0.679346		5.4	169	405.836	0.706003		5.4	295.286	396.807	0.573344		5.4	56.667	382.5	0.870968			65			32			18			0.8				2
					5.6	273.4	474.13	0.634262		5.6	179.143	406.9	0.694318		5.6	309.857	416.507	0.573414		5.6	125.667	449.05	0.781342			120			92			16			1				1
					5.8	289.6	455.92	0.611546		5.8	170.143	418.779	0.711094		5.8	288.143	455.593	0.612574		5.8	159.667	450.017	0.738115			100			28			21			3				2
					6	236.4	454.18	0.657679		6	161	414.664	0.720323		6	297.143	461.429	0.608286		6	164.667	410.1	0.713507			90			30			16			1.3				6
					6.2	269	473.35	0.637637		6.2	169.286	416.25	0.710887		6.2	332	451.543	0.576284		6.2	104.667	379.767	0.78394			54			23			10			1.6				12
					6.4	215.6	492.82	0.695661		6.4	162.143	451.893	0.735939		6.4	317.286	451.279	0.587171		6.4	128	359.6	0.73749			34			20			18			0.8				1
					6.6	156.2	485.19	0.756466		6.6	186.857	433.657	0.698867		6.6	292.286	452.529	0.607572		6.6	148.333	353.917	0.704662			40			30			12			0.8				5
					6.8	158.8	495.26	0.757209		6.8	176.857	422.157	0.704753		6.8	301.286	440.364	0.593763		6.8	174.667	351.6	0.668102			50			14			15			0.9				10
					7	169.8	534.51	0.758913		7	169	446.407	0.725385		7	302.571	453.014	0.599554		7	142	372.9	0.724218			40			16			3			1.1				3
					7.2	205.6	496.12	0.707006		7.2	178.857	433.486	0.707913		7.2	332.143	404.964	0.549397		7.2	137.333	378.8	0.733919			72			38			10			0.6				7
					7.4	259.8	488.61	0.652864		7.4	186.714	401.236	0.682432		7.4	340.429	403.693	0.542509		7.4	128.667	365.233	0.739488			80			24			7			0.6				7
					7.6	293	477.75	0.619851		7.6	181.714	404.343	0.689938		7.6	313.571	397.036	0.558727		7.6	127.667	309.283	0.707823			45			12			6			0.8				5
					7.8	291.2	489.44	0.626973		7.8	172.429	391.664	0.694326		7.8	327.571	392.336	0.544981		7.8	112.667	317.367	0.738005			50			11			6			1				0.8
					8	275.8	493.61	0.641544		8	161	400.379	0.713206		8	326.143	389.836	0.54448		8	95	300.583	0.759848			70			60			16			2				2
					8.2	268.6	513.37	0.656509		8.2	165.429	393.443	0.703995		8.2	312.714	422.936	0.574914		8.2	109.333	316.2	0.743068			60			15			8			1				1
					8.4	253.6	508.32	0.667157		8.4	169.714	389.371	0.696443		8.4	294.571	419.986	0.587757		8.4	95.667	338.55	0.77968			66			40			6			1				1.3
					8.6	198.8	513.06	0.720732		8.6	161.571	407.921	0.716289		8.6	263.143	435.271	0.623228		8.6	110.333	372.483	0.77148			75			23			10			0.7				1.2
					8.8	150.6	521.47	0.775916		8.8	154.429	435.421	0.73819		8.8	225.714	460.143	0.670902		8.8	88.667	379.567	0.810636			150			17			4			0.6				1.4
					9	182.6	494.07	0.730149		9	165.143	433.6	0.724184		9	220.286	485.414	0.687848		9	129.333	356.867	0.733992			100			30			3			1.6				0.9
					9.2	149	540.15	0.783792		9.2	165.857	418.136	0.715995		9.2	204.429	508.207	0.713137		9.2	91.333	359.1	0.797232			65			20			4			1				1.6
					9.4	149.4	558.33	0.788903		9.4	162.143	412.75	0.71796		9.4	182.571	496.871	0.731292		9.4	89.667	372.183	0.805853			50			32			4			0.8				1.6
					9.6	181	593.35	0.766256		9.6	166.286	415.543	0.714202		9.6	169.429	490.814	0.743384		9.6	51	330.783	0.866416			90			10			5			0.4				1.2
					9.8	184	578	0.75853		9.8	160.143	394.564	0.711302		9.8	170.571	462.614	0.730614		9.8	56	334.533	0.856606			85			21			8			0.4				1.6
					10	154.6	595.47	0.793886		10	170.143	373.921	0.687274		10	162.857	484	0.748233		10	69	299.883	0.812949			120			38			4			0.8				1.3
					10.2	160.8	553.36	0.77484		10.2	175.571	365.079	0.675259		10.2	181	468.379	0.721272		10.2	101.667	309.25	0.752586			62			80			4			1				1.2
					10.4	150.2	582.69	0.795058		10.4	169.714	398.371	0.701252		10.4	180.143	448.707	0.713536		10.4	132.667	326.367	0.710987			45			40			6			1.2				6
					10.6	163.2	564.04	0.77559		10.6	169.143	414.4	0.710145		10.6	174	438.871	0.716091		10.6	93.333	349.333	0.789157			40			38			6			0.8				2
					10.8	199	583.25	0.745606		10.8	172.571	418.371	0.707973		10.8	212	444.257	0.676956		10.8	80.667	369.633	0.82086			100			26			6			2.2				2.4
					11	209.8	558.31	0.726862		11	171.714	438.414	0.71856		11	226.429	453.821	0.667139		11	61.667	310.25	0.834192			42			30			2			1.2				1.2
					11.2	193.2	563.14	0.744559		11.2	173.571	436.179	0.71534		11.2	253.714	454.314	0.641661		11.2	90.333	301.817	0.769646			90			17			20			1				6
					11.4	215.2	561.44	0.722909		11.4	177.857	428.107	0.706489		11.4	262.143	428.321	0.620338		11.4	78.667	299.067	0.79174			35			46			5			2				5
					11.6	207.8	595.81	0.741417		11.6	193.143	422.343	0.686194		11.6	290.857	430.886	0.597007		11.6	158.667	267.733	0.627892			80			55			10			0.7				1
					11.8	188.2	569.79	0.751712		11.8	184	395.229	0.682336		11.8	280.857	447.243	0.61426		11.8	170.333	265.483	0.609163			42			24			3			1.6				2.4
					12	164.4	552.58	0.770705		12	186.571	377.529	0.669258		12	282	446.9	0.613116		12	176	286.2	0.619212			60			31			12			3.2				1.6
					12.2	132.2	573.39	0.812639		12.2	188.286	399.157	0.679483		12.2	265.143	453.6	0.631102		12.2	95.333	344.233	0.78312			42			44			12			0.6				1.2
					12.4	153.2	558.54	0.784753		12.4	199.429	390.171	0.661756		12.4	255.571	441.364	0.633293		12.4	88.333	331.25	0.789474			80			22			12			1				1.6
					12.6	191.4	520.03	0.730964		12.6	205.429	371.586	0.64398		12.6	239.429	482.457	0.668329		12.6	83.333	294.5	0.779444			43			33			14			0.6				1.6
					12.8	220.8	542.36	0.710677		12.8	187.714	381.186	0.67004		12.8	257.286	496.707	0.658769		12.8	97.333	300.8	0.755526						42			9			0.6
					13	237.4	549.93	0.698475		13	157.857	403.393	0.71874		13	234.429	510.85	0.685448		13	106.667	313.667	0.746233						20			20			0.4
					13.2	280.6	517.37	0.648358		13.2	167.286	418.921	0.71463		13.2	245.143	485.029	0.664267		13.2	80.667	343.967	0.810032						17			2			1.2
					13.4	268.4	508.98	0.654738		13.4	163.286	420.693	0.720391		13.4	250.571	466.757	0.650688		13.4	70.667	327.8	0.822654						15			7			1
					13.6	208.6	486.57	0.69993		13.6	161.571	394.493	0.709438		13.6	264.857	468.471	0.638829		13.6	95.333	320.233	0.770594						20			5			0.8
					13.8	172.8	455.76	0.725086		13.8	141.857	393.764	0.735154		13.8	269	460.55	0.63128		13.8	142.333	272.217	0.656656						35			6			4
					14	208	483.4	0.699161		14	124	421.371	0.772632		14	266.714	455.807	0.630856		14	182.667	279.533	0.604789						33			14			2.2
					14.2	173.4	514.93	0.748086		14.2	135.143	436.671	0.76366		14.2	262.143	440.321	0.626824		14.2	144	300.8	0.676259						36			24			1.2
					14.4	177.8	530.71	0.749051		14.4	142.714	426.15	0.749124		14.4	256.429	413.75	0.617373		14.4	169.333	344.2	0.670258						21			17			2
					14.6	185.4	569.73	0.754479		14.6	126.429	415.821	0.766844		14.6	257.857	424.821	0.622286		14.6	145	346.417	0.704935						24			12			1.1
					14.8	232	605.8	0.723084		14.8	126.286	410.4	0.764693		14.8	274.857	470.686	0.631333		14.8	213	292.683	0.578788									10			1.4
					15	205.4	583.53	0.739647		15	120.286	413.7	0.77474		15	274.286	483.714	0.638146		15	186	227.033	0.549673									8
					15.2	271.2	591.44	0.685616		15.2	121	425.807	0.778715		15.2	291	506.593	0.635152		15.2	194	139.633	0.418523									12
					15.4	259	566.85	0.686384		15.4	131.857	400.979	0.752537		15.4	293.429	483.757	0.622447		15.4	162	127.9	0.441187
					15.6	315	555.65	0.638201		15.6	120.714	397.964	0.767266		15.6	300.429	495.264	0.622431		15.6	211.333	124.1	0.369969
					15.8	308	516.4	0.626395		15.8	119	383.193	0.763039		15.8	284.143	522.079	0.647562		15.8	218	146.767	0.402358
					16	287.6	496.82	0.63336		16	129	371.55	0.742283		16	267.571	533.193	0.665855		16	226	146.367	0.393071
					16.2	284.4	454.58	0.615145		16.2	136.714	388.021	0.739461		16.2	263.286	512.407	0.66058		16.2	182.667	156.867	0.462007
					16.4	270	422.5	0.610108		16.4	134.571	402.271	0.749328		16.4	240.143	516.564	0.682648		16.4	162.667	160.867	0.497218
					16.6	262.2	421.69	0.616605		16.6	146.857	404.8	0.733789		16.6	261.714	510.914	0.661268		16.6	170	147.5	0.464567
					16.8	229.2	465.94	0.670282		16.8	163	427.707	0.72406		16.8	264.429	515.207	0.660831		16.8	170.333	149.15	0.466848
					17	256.6	459.97	0.641905		17	168.571	413.571	0.710429		17	244.143	513.364	0.677702		17	171.667	127.083	0.425384
					17.2	206.6	464.87	0.692317		17.2	172	432.829	0.715622		17.2	257.714	482.971	0.65206		17.2	154.667	122.933	0.442843
					17.4	199.2	520.44	0.723195		17.4	168.429	445.579	0.72569		17.4	269.429	484.386	0.64258		17.4	139.667	94.683	0.404025
					17.6	175.4	511.23	0.744549		17.6	168.857	436.557	0.721088		17.6	246.857	461.514	0.651515		17.6	202.667	69.867	0.25636
					17.8	186.6	483.67	0.721605		17.8	180.714	437.107	0.707498		17.8	277.714	431.114	0.608207		17.8	210.333	52.817	0.200709
					18	193.4	510.93	0.725413		18	162.571	432.586	0.726843		18	256.143	442.907	0.633584		18	256.667	48.167	0.15801
					18.2	255.6	509.42	0.665891		18.2	155.571	415.364	0.727515		18.2	247	434.364	0.637492		18.2	215	81.583	0.275077
					18.4	308.4	461.58	0.59947		18.4	155.286	418.379	0.729309		18.4	264.857	438.186	0.62327		18.4	228	95.267	0.2947
					18.6	332.2	480.59	0.591284		18.6	157	409.436	0.722828		18.6	273.714	456.314	0.625064		18.6	204	105.8	0.341511
					18.8	349	469.95	0.573845		18.8	164	399.371	0.708895		18.8	317	433.436	0.577579		18.8	229.667	74.85	0.245799
					19	302.6	440.67	0.59288		19	169.571	401.664	0.70315		19	310.714	453.464	0.593401		19	190.333	81.15	0.298913
					19.2	262	431.3	0.622097		19.2	154.714	393.264	0.717664		19.2	314	481.586	0.605322		19.2	159.333	64.367	0.287737
					19.4	208.2	439.59	0.6786		19.4	169.714	376.8	0.68946		19.4	308	446.6	0.591837		19.4	183.333	59.167	0.243986
					19.6	162.8	418.66	0.720015		19.6	182	408.614	0.691846		19.6	323.857	477.807	0.596019		19.6	240	39	0.139785
					19.8	165.2	425.14	0.720161		19.8	191.286	405.579	0.679516		19.8	314	459.157	0.593873		19.8	279.667	40.017	0.125176
					20	172.8	441.56	0.718732		20	206.286	433.543	0.677592		20	288.857	476.129	0.622402		20	209	50.55	0.19476
					20.2	194.6	451.47	0.698794		20.2	206.286	453.114	0.687161		20.2	237.857	461.25	0.65977		20.2	198.333	49.75	0.200537
					20.4	213.4	483.93	0.693976		20.4	199.714	455.3	0.695099		20.4	251.429	441.143	0.636964		20.4	230	57.167	0.199071
					20.6	231.2	491.84	0.680239		20.6	207	463.507	0.691278		20.6	246.857	423.8	0.631918		20.6	266	62.7	0.190751
					20.8	168	513.6	0.753521		20.8	205	463.036	0.69313		20.8	247.571	449.764	0.644975		20.8	226.667	86.667	0.276596
					21	219.8	503.81	0.696245		21	200.429	436.264	0.685204		21	220.143	413.564	0.652611		21	197	90.15	0.313947
					21.2	200.4	494.38	0.711563		21.2	196	445.2	0.694323		21.2	212.286	430.957	0.669976		21.2	139.667	80.35	0.3652
					21.4	197.8	488.11	0.711624		21.4	199.714	417.586	0.676471		21.4	217	427.579	0.663346		21.4	141	62.95	0.308654
					21.6	181	518.15	0.741114		21.6	202.571	403.871	0.665968		21.6	220.286	433.843	0.663238		21.6	137.333	77.467	0.360646
					21.8	254.2	478.29	0.652965		21.8	191.143	432.443	0.693478		21.8	221.286	444.793	0.667778		21.8	174.333	92.617	0.346944
					22	216.2	488.39	0.693155		22	183.429	418.543	0.695287		22	214	438.586	0.672074		22	174	119.3	0.406751
					22.2	189.6	486.32	0.719493		22.2	188.571	439.857	0.699932		22.2	201.571	423.493	0.677519		22.2	190	120.5	0.388084
					22.4	204	460	0.692771		22.4	184.571	432.914	0.701092		22.4	211.286	440.579	0.675875		22.4	213.333	97.333	0.313305
					22.6	217	424.55	0.661757		22.6	197.143	419.286	0.680185		22.6	214.143	424.864	0.664882		22.6	220.667	70.633	0.242476
					22.8	190.2	441.09	0.698712		22.8	188.571	444.286	0.702032		22.8	233.143	381.486	0.620677		22.8	195	48.25	0.198356
					23	193.8	422.71	0.68565		23	185.714	444.571	0.705349		23	243	383.279	0.611994		23	188.333	66.917	0.262161
					23.2	228.6	421.57	0.6484		23.2	204	409.514	0.667489		23.2	260.286	368.271	0.5859		23.2	190	64.5	0.253438
					23.4	222.6	397.87	0.64124		23.4	207.571	420.907	0.669724		23.4	247.143	379.214	0.605428		23.4	217	82.483	0.275419
					23.6	223.2	401.64	0.642789		23.6	183.286	413.55	0.692904		23.6	242.857	381.714	0.611162		23.6	202.333	99.55	0.329763
					23.8	269.4	397.53	0.59606		23.8	177.429	439.7	0.712493		23.8	253.143	358.486	0.586117		23.8	207.333	111.3	0.349304
					24	308	416.6	0.574938		24	156.571	452.743	0.743037		24	256.714	344.45	0.572971		24	158.667	78.4	0.330709
					24.2	280.2	435.99	0.608763		24.2	151.714	429.7	0.73906		24.2	233.714	383.6	0.621401		24.2	170.333	64.483	0.274611
					24.4	240.2	453.59	0.653786		24.4	163.286	436.121	0.727588		24.4	233.714	399.743	0.63105		24.4	158.667	45.733	0.223744
					24.6	228.8	444.76	0.660312		24.6	158.286	438.657	0.734839		24.6	226.143	432.121	0.656456		24.6	142	54.9	0.278822
					24.8	182.2	429.49	0.702137		24.8	177.714	409.257	0.697235		24.8	212.143	441.679	0.675534		24.8	130	58.5	0.310345
					25	147.4	425.43	0.742681		25	203	410.993	0.669377		25	237.429	440.7	0.649877		25	125	90.417	0.419729
					25.2	147.8	408.21	0.734177		25.2	191.714	423.271	0.688262		25.2	205.571	480.293	0.700274		25.2	171	79.783	0.318137
					25.4	163.6	450.42	0.733559		25.4	198.286	401.657	0.669492		25.4	182.143	509.179	0.736529		25.4	156	80.867	0.341402
					25.6	138.4	459.08	0.76836		25.6	186	399.843	0.682509		25.6	205.429	488.729	0.70406		25.6	166.667	51	0.234303
					25.8	125	528.35	0.808678		25.8	166.714	387.236	0.699045		25.8	184.857	507.186	0.732882		25.8	188	62.6	0.2498
					26	123.4	544.43	0.815222		26	150.429	398.907	0.726163		26	158.571	474.5	0.74952		26	223.333	55.167	0.198085
					26.2	145.6	532.32	0.785225		26.2	150.714	401.036	0.726843		26.2	140.714	442.679	0.7588		26.2	236	63.533	0.212108
					26.4	143.4	470.23	0.766309		26.4	140.286	418.557	0.748971		26.4	110.857	465.314	0.807597		26.4	199.333	56.033	0.219423
					26.6	182.2	478.29	0.724144		26.6	161.143	379.371	0.701871		26.6	141.714	457.486	0.763494		26.6	221.333	72.933	0.247848
					26.8	192.8	431.76	0.691303		26.8	156.571	393.457	0.715339		26.8	148.429	443.579	0.749279		26.8	163.333	73.5	0.310345
					27	187.8	433.21	0.697589		27	160.429	406.407	0.716975		27	149.429	465.671	0.757066		27	169	84.217	0.332587
					27.2	168.2	468.99	0.736029		27.2	167.143	401.5	0.706067		27.2	172.571	466.514	0.729971		27.2	107	48.317	0.311085
					27.4	185.4	491.73	0.726197		27.4	168.143	420.736	0.714469		27.4	175.286	491.807	0.737239		27.4	147	45.65	0.236958
					27.6	199.4	500.63	0.715155		27.6	150.286	435.057	0.743252		27.6	205.286	505.879	0.711339		27.6	157.667	49.117	0.237527
					27.8	233.2	502.74	0.683126		27.8	144.286	429.071	0.748349		27.8	215.429	487.514	0.693533		27.8	184	48.467	0.208489
					28	232.6	519.37	0.690679		28	114.429	446.564	0.796025		28	215.143	485.386	0.692885		28	200	35.667	0.151344
					28.2	237.4	501.53	0.678725		28.2	113.429	468.471	0.805072		28.2	237.714	493.114	0.674733		28.2	180.333	4.317	0.023378
					28.4	200.2	539.79	0.729456		28.4	112.571	444.086	0.797772		28.4	248.143	480.021	0.659221		28.4	163	28.183	0.147415
					28.6	163.6	519.82	0.760616		28.6	119.286	475.75	0.799532		28.6	242.429	465.307	0.657459		28.6	146	42.367	0.224916
					28.8	130.8	528.66	0.801656		28.8	134.571	450.7	0.77007		28.8	257.429	458.414	0.640384		28.8	188	81.933	0.303532
					29	106.6	532.27	0.833143		29	147	458.936	0.7574		29	256.429	455.607	0.639866		29	191.667	84.75	0.306602
					29.2	135.2	518.04	0.793032		29.2	155.429	435.371	0.736918		29.2	261.286	458.364	0.636927		29.2	226.333	78.683	0.257964
					29.4	159.2	487.24	0.753728		29.4	184	418.514	0.694613		29.4	269.429	446.386	0.623605		29.4	226.333	55.017	0.195545
					29.6	173.6	473.72	0.731817		29.6	180.857	412.243	0.695065		29.6	290.286	436.914	0.600817		29.6	262.667	71.2	0.213259
					29.8	119.8	473.21	0.79798		29.8	175.143	412.243	0.701826		29.8	294.571	427.271	0.591918		29.8	231	90.117	0.280635
					30	138.6	496.87	0.781894		30	168.571	402.571	0.704852		30	324	401.229	0.553244		30	215	82.583	0.277513
					30.2	111.2	504.04	0.819258		30.2	163.429	389.114	0.704225		30.2	325	406.179	0.555512		30.2	188.667	50.567	0.21137
					30.4	100.2	480.19	0.827357		30.4	167.143	378.643	0.693757		30.4	354.857	420.4	0.542272		30.4	196.667	47.5	0.194539
					30.6	79.6	484.02	0.85877		30.6	170.143	405.35	0.704353		30.6	354.429	420.564	0.542669		30.6	166.667	63.667	0.276411
					30.8	123.6	455.62	0.78661		30.8	143.143	448.414	0.758024		30.8	371.286	457.436	0.551978		30.8	156.333	65.517	0.29532
					31	123.4	416.03	0.77124		31	153.143	456.057	0.748616		31	332.429	467.521	0.584438		31	166.333	38.35	0.187363
					31.2	121.4	399.53	0.766955		31.2	173.286	480.193	0.734826		31.2	316	467.057	0.596453		31.2	184.333	39.117	0.175058
					31.4	117.8	394.51	0.770061		31.4	170.857	487.6	0.740519		31.4	284	494.229	0.635069		31.4	214.667	37.6	0.149049
					31.6	146	436.7	0.749442		31.6	193.286	518.907	0.728605		31.6	287.286	488.779	0.629817		31.6	211	59.117	0.218856
					31.8	145	474.75	0.766035		31.8	182	528.757	0.743935		31.8	270	495.643	0.647355		31.8	198	55.433	0.218729
					32	113.8	457.91	0.800948		32	173.714	510.171	0.745989		32	270.857	499.029	0.648185		32	215.667	32.55	0.131135
					32.2	110.8	471.06	0.809576		32.2	212.429	469.664	0.688564		32.2	232.857	473.071	0.670141		32.2	210.333	19.15	0.083448
					32.4	133.4	478.73	0.782072		32.4	203.571	453.107	0.689998		32.4	225.286	506.736	0.692242		32.4	218.333	29.083	0.117548
					32.6	137.4	442.93	0.763238		32.6	203.286	440.836	0.684398		32.6	192.286	527.529	0.732868		32.6	191.333	58.1	0.232928
					32.8	117.2	445.34	0.791659		32.8	210.143	416.636	0.664726		32.8	209.143	501.829	0.705835		32.8	179.333	75.367	0.295904
					33	174	439.5	0.716381		33	183.429	387.971	0.678984		33	196.857	513.3	0.722798		33	157	78.817	0.334229
					33.2	198.6	465.67	0.701025		33.2	195.857	373.207	0.655826		33.2	176	524.486	0.748746		33.2	150.667	70.8	0.319687
					33.4	208.2	504.39	0.707826		33.4	197.143	363.571	0.648408		33.4	179.286	520.464	0.743786		33.4	149.667	54.85	0.268193
					33.6	215.6	525.02	0.708893		33.6	167.857	387.607	0.697807		33.6	187	508.936	0.731297		33.6	170.333	62.817	0.269426
					33.8	245.2	518.34	0.678864		33.8	172.714	392.507	0.694431		33.8	182.429	483.45	0.726033		33.8	154.333	78.617	0.337483
					34	237	529.75	0.690903		34	174.286	385.714	0.688776		34	200.429	494.836	0.711723		34	167.667	62.617	0.271911
					34.2	205.2	493.14	0.70616		34.2	172	391.257	0.694633		34.2	178.857	512.771	0.741397		34.2	159.667	44.35	0.217384
					34.4	181.2	474.74	0.723755		34.4	179	408.336	0.695234		34.4	189.429	493.1	0.722461		34.4	176	28.867	0.140905
					34.6	113.2	467.54	0.805076		34.6	171.143	410.014	0.705514		34.6	191.143	446.443	0.700208		34.6	200	27.667	0.121523
					34.8	128.4	501.98	0.796313		34.8	181.143	426.657	0.70197		34.8	177.143	452.286	0.718566		34.8	207	50.317	0.195544
					35	100.8	514.36	0.83614		35	190.857	395.171	0.674321		35	184.429	457.064	0.712501		35	201.667	51.917	0.204732
					35.2	134.8	588.66	0.813673		35.2	189.714	410.657	0.684005		35.2	204.286	444.643	0.685195		35.2	161	66.617	0.29267
					35.4	129	618.35	0.82739		35.4	175.714	427.214	0.708565		35.4	212	431.114	0.670354		35.4	159.667	32.017	0.167029
					35.6	206.8	621.86	0.75044		35.6	169.143	414.971	0.710428		35.6	220	433	0.663093		35.6	158.333	39.75	0.200673
					35.8	183.4	532.03	0.743651		35.8	171.429	431	0.715438		35.8	224.286	438.357	0.661529		35.8	187.667	65.283	0.258088
					36	187.2	523.04	0.736427		36	177.857	442.821	0.713447		36	258.429	463.364	0.641963		36	236.667	96.167	0.288933
					36.2	184.6	442.97	0.70585		36.2	183.143	432.7	0.702614		36.2	261.571	494.207	0.653905		36.2	293	81.017	0.216612
					36.4	184	428	0.699346		36.4	172.143	455.107	0.725559		36.4	234.714	505.836	0.683054		36.4	256.333	55.517	0.178024
					36.6	145.6	421.32	0.743174		36.6	173.857	444.879	0.719012		36.6	210.286	515.629	0.710316		36.6	219.333	26.033	0.1061
					36.8	159.4	478.23	0.750012		36.8	202.429	446.021	0.687827		36.8	203.857	504.236	0.712104		36.8	150.667	45.133	0.230507
					37	171.2	484.64	0.738961		37	220.714	466.964	0.679044		37	204.857	479.186	0.70052		37	175.667	48.55	0.216532
					37.2	144.4	516.98	0.781669		37.2	215.286	458.521	0.680494		37.2	197.571	483.55	0.709932		37.2	165.667	58.05	0.25948
					37.4	186.6	504.27	0.729906		37.4	208.429	455.15	0.685902		37.4	165.143	464.171	0.737583		37.4	157.333	51.8	0.247689
					37.6	177	508.35	0.741738		37.6	180.714	462.679	0.719123		37.6	162.143	437.607	0.729649		37.6	143.667	50.483	0.260022
					37.8	158.2	491.29	0.756424		37.8	191.286	464.293	0.708218		37.8	179.429	422.6	0.70196		37.8	152.667	72.7	0.322585
					38	157.6	474.52	0.75068		38	191	463.879	0.708343		38	195.571	406.079	0.674942		38	180.667	66.633	0.269443
					38.2	143.2	439.24	0.754138		38.2	172.571	466.086	0.72979		38.2	180.286	398.843	0.688695		38.2	214	46.633	0.178923
					38.4	121.6	443.32	0.784748		38.4	169.286	460.821	0.731338		38.4	192.714	428.65	0.689853		38.4	219.333	32.367	0.128592
					38.6	156.2	417.79	0.72787		38.6	167	454.793	0.731422		38.6	192.714	413.507	0.682106		38.6	214.667	33.933	0.136498
					38.8	178.8	421.46	0.702129		38.8	177.286	484.136	0.731963		38.8	202	441.329	0.686008		38.8	186.333	60.35	0.244646
					39	167.2	432.64	0.721259		39	185.857	475.421	0.718943		39	208.857	448.557	0.682305		39	196	56.867	0.224888
					39.2	183.4	444.63	0.707976		39.2	168.143	461.021	0.732752		39.2	197.571	460.693	0.69986		39.2	204	56.133	0.215787
					39.4	153.2	495.94	0.763995		39.4	166.143	459.264	0.734344		39.4	211	490.593	0.699256		39.4	203	41.183	0.168657
					39.6	155	521.85	0.770998		39.6	157.286	465.136	0.7473		39.6	227.714	510.757	0.691641		39.6	172.333	32.05	0.156813
					39.8	136.2	517.79	0.79174		39.8	146.429	471.25	0.762937		39.8	202.429	514.879	0.717794		39.8	194.333	23.95	0.10972
					40	184.4	508.58	0.733903		40	165.143	470.029	0.740003		40	201.571	545.636	0.730234		40	183.333	24.5	0.117883
					40.2	175.2	514.24	0.745881		40.2	138.143	419.521	0.752283		40.2	207.143	525.5	0.717266		40.2	183.667	60.817	0.248756
					40.4	204	426.8	0.676601		40.4	149.286	402.679	0.729537		40.4	195.143	490.671	0.715458		40.4	152.667	79.367	0.342049
					40.6	212.2	456.39	0.682616		40.6	175.286	404.807	0.697832		40.6	214.429	502.136	0.700755		40.6	178.333	79.75	0.309009
					40.8	196.4	432.58	0.687748		40.8	181	387.95	0.68187		40.8	198	464.1	0.700952		40.8	167.333	52.967	0.24043
					41	157	447.75	0.740389		41	179	369.764	0.673813		41	223.571	445.964	0.66608		41	185	48.417	0.207426
					41.2	165.8	449.91	0.730717		41.2	193.286	355.764	0.647963		41.2	226.286	459.829	0.670192		41.2	166	44.7	0.21215
					41.4	168.2	468.39	0.73578		41.4	164	338.657	0.673734		41.4	260	430.857	0.623656		41.4	178.667	50.733	0.221157
					41.6	144.6	401.37	0.73515		41.6	175.857	348.493	0.664619		41.6	246.857	433.943	0.637401		41.6	189.667	44.85	0.191244
					41.8	204.6	419.17	0.671994		41.8	178.857	370.2	0.674247		41.8	264.857	437.614	0.622964		41.8	166.667	48	0.223602
					42	223.2	402.44	0.643245		42	181.857	392.479	0.683361		42	269.429	413.1	0.605249		42	146.667	53	0.265442
					42.2	229.2	379.14	0.623237		42.2	187.571	397.764	0.679549		42.2	298.286	407.8	0.57755		42.2	108.333	57.583	0.347062
					42.4	215.6	379.02	0.637415		42.4	208.714	399.707	0.656958		42.4	257.857	410.393	0.614131		42.4	182.333	73.217	0.286506
					42.6	258.6	391.67	0.602319		42.6	196.571	405.743	0.67364		42.6	266.857	370.943	0.581597		42.6	221	49.617	0.183347
					42.8	254.2	399.89	0.611368		42.8	206.571	419.243	0.669916		42.8	249.571	398.236	0.614744		42.8	258.667	57.733	0.182469
					43	209.6	384.12	0.646972		43	214.429	423.564	0.663901		43	243.143	414.7	0.630394		43	245	71.417	0.225705
					43.2	188.8	402.76	0.680844		43.2	215	406.964	0.654321		43.2	284.714	419.05	0.595441		43.2	245.667	82.717	0.251891
					43.4	205.4	434.93	0.679228		43.4	185.286	388.593	0.677134		43.4	281.714	436.343	0.607671		43.4	221.667	83.25	0.273025
					43.6	179.8	466.41	0.721762		43.6	180.857	386.386	0.681165		43.6	277.571	454.121	0.620645		43.6	192	86.4	0.310345
					43.8	160.2	468.59	0.745225		43.8	177	393.579	0.689789		43.8	299.571	477.021	0.614249		43.8	189.333	80.2	0.297551
					44	179.6	479.02	0.727309		44	185.714	378	0.670552		44	294.143	505.721	0.632259		44	214	68.633	0.242835
					44.2	187.8	482.41	0.719789		44.2	200	356.429	0.640565		44.2	302.429	486.307	0.616565		44.2	182.333	57.55	0.239908
					44.4	222	471.1	0.6797		44.4	187.286	349.493	0.651093		44.4	331.286	483.721	0.593518		44.4	177.667	52.117	0.226808
					44.6	209.4	471.33	0.692389		44.6	208.429	357.721	0.631849		44.6	302.286	481.457	0.614305		44.6	183.667	59.15	0.243599
					44.8	202.4	436.08	0.682997		44.8	230.857	352.171	0.604038		44.8	286.857	479.086	0.625485		44.8	253.333	53	0.173014
					45	179.2	453.44	0.716743		45	245.429	359.3	0.594151		45	265.714	484.143	0.645647		45	262.333	53.217	0.168647
					45.2	216.2	454.39	0.677597		45.2	247.143	348.786	0.585281		45.2	246.714	480.379	0.660684		45.2	238.667	53.4	0.182835
					45.4	162	446.7	0.733859		45.4	231.429	367	0.613273		45.4	245.286	486.307	0.664724		45.4	209.667	39.183	0.157458
					45.6	134.4	445.08	0.768068		45.6	228.143	396.879	0.634984		45.6	234.571	499.557	0.680476		45.6	173.333	66	0.275766
					45.8	90.8	462.86	0.836		45.8	235.429	401.371	0.630294		45.8	225.143	481.457	0.681372		45.8	156.333	54.517	0.258557
					46	100.8	432.36	0.810939		46	214.143	403.721	0.653414		46	214.143	518.436	0.707686		46	156	53.2	0.254302
					46.2	70.8	441.46	0.861789		46.2	214.571	397.7	0.649549		46.2	229.714	514.943	0.691517		46.2	184.667	36.767	0.166039
					46.4	101.4	422.73	0.806537		46.4	186.429	394.964	0.679341		46.4	226.714	512.521	0.693313		46.4	199.667	40.017	0.166956
					46.6	139.8	384.21	0.733211		46.6	171	394.021	0.697357		46.6	247	495.507	0.667343		46.6	192	55.067	0.222882
					46.8	145.2	433.34	0.749023		46.8	173.286	402.193	0.698884		46.8	240.571	491.114	0.671209		46.8	195	97.917	0.334282
					47	164.8	491.16	0.748765		47	167.714	402.614	0.705934		47	220.571	499.4	0.693639		47	213.667	96.317	0.310716
					47.2	173.6	482.12	0.735253		47.2	161.571	408.064	0.71636		47.2	204.429	523.636	0.719216		47.2	215.333	92.567	0.300639
					47.4	171.4	464.63	0.730516		47.4	153.143	418.629	0.732161		47.4	199	508.479	0.718719		47.4	189.333	57.2	0.232017
					47.6	169	514.35	0.752689		47.6	145.143	449.029	0.755722		47.6	210.286	524.343	0.713752		47.6	154.333	63.95	0.292968
					47.8	204.8	466.76	0.695038		47.8	147.429	457.2	0.756167		47.8	235.571	553.793	0.701568		47.8	151.333	56.1	0.270448
					48	229.4	430.93	0.652598		48	151	461.45	0.753449		48	218.857	580.486	0.726204		48	183.667	69.817	0.275429
					48.2	215.6	438.62	0.670447		48.2	160.857	458.671	0.740356		48.2	244	599.8	0.710832		48.2	207.333	58.3	0.219475
					48.4	182.8	439.46	0.706232		48.4	144.429	464.207	0.762701		48.4	245.571	590.436	0.706257		48.4	232.667	62.367	0.211389
					48.6	121.8	434.71	0.781136		48.6	150.429	471.621	0.758173		48.6	262.714	601.007	0.695834		48.6	209.333	57.533	0.215588
					48.8	82.4	434.88	0.840705		48.8	142	469.471	0.767773		48.8	263	593.136	0.692806		48.8	220	56	0.202899
					49	82.2	447.89	0.844932		49	154.286	453	0.745942		49	234.571	567.129	0.707407		49	209.333	56.867	0.213624
					49.2	101	451.95	0.817343		49.2	165.571	423.436	0.718897		49.2	199.714	549.871	0.733567		49.2	249.667	56.183	0.183696
					49.4	146	509.3	0.777201		49.4	161.429	414.071	0.719499		49.4	215.286	530.236	0.711228		49.4	214.333	61.283	0.22235
					49.6	163	498.45	0.753572		49.6	159.143	403.9	0.717352		49.6	206.857	534.086	0.720819		49.6	233	72.683	0.237773
					49.8	208	504	0.707865		49.8	177.571	369.693	0.675529		49.8	215.857	553.207	0.719325		49.8	214.667	63.933	0.229481
					50	187	471.05	0.715827		50	174.429	357.136	0.671858		50	213.429	544.9	0.718554		50	202	101.9	0.335308
					50.2	165	471.95	0.740953		50.2	177.143	351.286	0.664774		50.2	205.571	556.721	0.730325		50.2	187	99.983	0.348394
					50.4	137.6	453.72	0.7673		50.4	183.286	336.979	0.647707		50.4	199	571.621	0.741767		50.4	187	118.317	0.387521
					50.6	147.6	451.82	0.753762		50.6	189.429	372.1	0.662656		50.6	220.143	572.564	0.72229		50.6	182	76.9	0.297026
					50.8	154.4	473.68	0.754171		50.8	185.571	391.864	0.678628		50.8	205.143	637.314	0.756495		50.8	182	58.9	0.2445
					51	165.8	476.71	0.74195		51	179	393.05	0.68709		51	191.714	632.271	0.767333		51	187	18.983	0.09216
					51.2	172.4	443.38	0.72003		51.2	168.429	409.15	0.708388		51.2	175	630.821	0.78283		51.2	226	45.7	0.1682
					51.4	135.4	450.63	0.768954		51.4	179.286	427.607	0.704584		51.4	176.286	626.471	0.7804		51.4	221	43.95	0.16588
					51.6	144	455.4	0.75976		51.6	193.571	424.893	0.687013		51.6	203.143	596.843	0.746067		51.6	211.667	64.083	0.232396
					51.8	155.2	452.84	0.744754		51.8	176.429	439.036	0.713341		51.8	222.571	606.586	0.731569		51.8	192	44.4	0.187817
					52	190.8	463.26	0.708284		52	178.857	435.2	0.708729		52	218.571	609.643	0.736093		52	158	68.1	0.301194
					52.2	213.8	510.71	0.704904		52.2	190.857	411.886	0.683352		52.2	221	558.95	0.716649		52.2	162	57.9	0.263302
					52.4	249.6	513.72	0.673007		52.4	186.429	419.679	0.692416		52.4	223.286	534.407	0.705308		52.4	162.333	72.883	0.309856
					52.6	247.4	535.03	0.683806		52.6	182.429	425.164	0.699752		52.6	244.714	512.907	0.676997		52.6	194	56.967	0.226989
					52.8	212.2	518.19	0.70947		52.8	184	417.657	0.694178		52.8	252.286	503.386	0.666144		52.8	179.667	59.683	0.249356
					53	175.4	475.03	0.730332		53	183.571	420.964	0.696343		53	245.429	534.871	0.685469		53	204.667	44.767	0.179473
					53.2	188.4	424.98	0.692849		53.2	170.429	415.907	0.709333		53.2	235.429	560.086	0.704055		53.2	238.333	39.083	0.140883
					53.4	189.6	392.52	0.674294		53.4	150	397.929	0.726242		53.4	229.571	577.521	0.715558		53.4	206.333	53.35	0.205443
					53.6	228.8	345.96	0.601921		53.6	145.286	421.164	0.743515		53.6	239.143	596.186	0.713714		53.6	219.333	69.367	0.240272
					53.8	258.4	321.48	0.554391		53.8	153.143	414.629	0.730274		53.8	239.857	607.15	0.716818		53.8	174	80.967	0.317558
					54	226.4	355.08	0.610649		54	169.857	403.793	0.703901		54	232.143	616.679	0.726512		54	197.333	84.8	0.300567
					54.2	188.6	363.77	0.658562		54.2	154.571	404.986	0.723761		54.2	241.714	629.486	0.72255		54.2	182	66.9	0.268783
					54.4	196	344.4	0.637306		54.4	148.286	417.729	0.738018		54.4	227.286	604.779	0.726841		54.4	204.667	86.1	0.296114
					54.6	147.4	344.83	0.700546		54.6	179.429	430.171	0.705662		54.6	234.286	553.714	0.702683		54.6	224.667	83.767	0.271588
					54.8	144	344.6	0.70528		54.8	186.857	437.086	0.700522		54.8	265.857	537.993	0.66927		54.8	218	94.433	0.302251
					55	189	336.75	0.640514		55	179.714	418.729	0.699697		55	255.857	527.064	0.673202		55	238.667	79.733	0.250419
					55.2	221.4	332.53	0.600311		55.2	178.143	414.093	0.699203		55.2	268.571	530.429	0.663866		55.2	253.667	65.65	0.205595
					55.4	198.4	320.88	0.617933		55.4	182.143	418.464	0.696735		55.4	277.571	537.121	0.659293		55.4	260.333	64.65	0.198933
					55.6	200.6	330.77	0.622485		55.6	201	395.521	0.663046		55.6	237.857	525.107	0.688246		55.6	230.333	53.817	0.189395
					55.8	167	325.65	0.661017		55.8	205.286	356.593	0.634644		55.8	233.714	559.171	0.705236		55.8	194.333	57.283	0.227661
					56	118.2	354.29	0.749836		56	187.286	345.636	0.648568		56	229.143	583.257	0.717943		56	179	58.717	0.247003
					56.2	108.2	355.39	0.766604		56.2	183.571	337.679	0.647825		56.2	198.143	575.95	0.744032		56.2	203	47.85	0.190751
					56.4	143.6	395.02	0.733393		56.4	191.714	358.414	0.65151		56.4	192.571	547.514	0.739798		56.4	199.667	63.35	0.240859
					56.6	203	396.85	0.661582		56.6	206.571	361.671	0.636473		56.6	179.857	535.007	0.748404		56.6	205	52.75	0.204656
					56.8	248.4	414.98	0.625554		56.8	184.857	354.186	0.657064		56.8	196	534.2	0.73158		56.8	196	54.533	0.217669
					57	313.2	353.74	0.530393		57	173.429	373.186	0.682722		57	208.857	538.7	0.720614		57	204.667	28.1	0.120722
					57.2	324.6	375.97	0.536663		57.2	178.143	414.95	0.699637		57.2	229.857	504.793	0.68712		57.2	202	33.9	0.143705
					57.4	321	360.75	0.529153		57.4	175.143	439.957	0.715261		57.4	246.714	485.807	0.663199		57.4	180.333	44.983	0.199645
					57.6	304.4	323.98	0.51558		57.6	186.143	454.693	0.709531		57.6	257	496.15	0.658767		57.6	138.333	47.75	0.256605
					57.8	278	286.3	0.507354		57.8	196.714	425.164	0.683677		57.8	267.143	514.357	0.658167		57.8	162.667	38.867	0.192855
					58	250.6	338.27	0.574439		58	174.429	414.993	0.704068		58	279.571	531.164	0.655163		58	173.667	54.983	0.240469
					58.2	254	358.3	0.585171		58.2	177.143	424.143	0.705393		58.2	253	533.064	0.678143		58.2	207.333	81.967	0.283328
					58.4	237.2	373.94	0.611873		58.4	169.429	408.529	0.706849		58.4	257.429	501.414	0.660762		58.4	171.667	93.083	0.35159
					58.6	217	391.35	0.643297		58.6	162.714	380.436	0.700425		58.6	269	469.121	0.635561		58.6	200	91.667	0.314286
					58.8	204	430.4	0.678436		58.8	172	349.4	0.670119		58.8	313.857	439.021	0.583124		58.8	242.333	93.883	0.279235
					59	211	425.45	0.668474		59	164.143	340.793	0.674923		59	315.714	391.929	0.553851		59	249.333	59.533	0.192748
					59.2	186	380.5	0.671668		59.2	145.429	357.586	0.710886		59.2	317.571	342.979	0.519232		59.2	201	69.283	0.256336
					59.4	232.8	361.76	0.60845		59.4	148	370.457	0.714538		59.4	338.429	291.079	0.462391		59.4	149.667	51.85	0.257299
					59.6	238.4	359.28	0.601124		59.6	165	404.036	0.710036		59.6	347.429	268.914	0.436306		59.6	132.333	80.383	0.377889
					59.8	240.6	351.57	0.593698		59.8	160.286	396.414	0.712079		59.8	363.143	270.7	0.427077		59.8	124.333	62.45	0.334345
					60	245	360.95	0.595676		60	154	413.871	0.728812		60	357.429	273.843	0.433796		60	154.667	66.6	0.300994
					60.2	257.6	351.32	0.576956		60.2	152.429	411.521	0.729713		60.2	311	288.593	0.481315		60.2	178.333	72.083	0.287854
					60.4	270.6	345.47	0.560764		60.4	148.571	408.714	0.733402		60.4	328.429	299.15	0.476673		60.4	207.667	87.95	0.297514
					60.6	294.8	359.06	0.549139		60.6	171.143	420.157	0.710565		60.6	335.571	305.793	0.476785		60.6	225.333	73.733	0.246545
					60.8	311.8	370.61	0.54309		60.8	171.429	413.714	0.707031		60.8	346.857	293.657	0.458471		60.8	239.333	86.367	0.265172
					61	294.8	342.46	0.537394		61	168.571	390.857	0.698672		61	361.429	280.643	0.43709		61	234.667	60.267	0.20434
					61.2	312	342.6	0.523373		61.2	187.429	433.057	0.697932		61.2	372	254.114	0.405859		61.2	194.667	71.933	0.269817
					61.4	272.8	339.96	0.554801		61.4	181.714	417.629	0.696811		61.4	344.714	266.05	0.435602		61.4	184.667	58.433	0.240367
					61.6	254.4	328.28	0.563397		61.6	180.857	406.529	0.692098		61.6	342.857	264.286	0.435294		61.6	185	81.75	0.306467
					61.8	238	323.7	0.576286		61.8	186	398.129	0.681577		61.8	332.143	243.964	0.42347		61.8	197	93.15	0.321041
					62	259	330.45	0.560607		62	182.714	381.293	0.676043		62	372.857	249.643	0.401033		62	181.333	109.267	0.376004
					62.2	261	347.55	0.571112		62.2	188.857	389.7	0.673572		62.2	368.857	272.557	0.424932		62.2	158.667	90.4	0.362955
					62.4	262.6	338.47	0.563112		62.4	186.714	377.807	0.669252		62.4	350	249.929	0.416597		62.4	128.333	74.583	0.367556
					62.6	264.6	379.77	0.589366		62.6	196.571	369.457	0.652718		62.6	320.857	292.243	0.476664		62.6	145.333	58.067	0.28548
					62.8	267.2	379.24	0.586659		62.8	213.143	374.914	0.637547		62.8	366.714	297.093	0.447559		62.8	161	48.283	0.230708
					63	270	405.5	0.600296		63	214.714	367.407	0.631152		63	354.286	305	0.462622		63	224	40.467	0.153012
					63.2	247	414.85	0.626804		63.2	199.571	382.736	0.657275		63.2	347.857	322.464	0.481059		63.2	223.333	33.5	0.130435
					63.4	229.2	402.94	0.637422		63.4	177.857	382.393	0.68254		63.4	311.857	319.121	0.505756		63.4	227	36.65	0.13901
					63.6	208.2	379.39	0.645671		63.6	175.143	373.529	0.680787		63.6	269.143	301.686	0.528505		63.6	187.667	60.283	0.243127
					63.8	197.6	360.72	0.646081		63.8	166.429	366.821	0.687898		63.8	286	309.843	0.520008		63.8	225.333	53.733	0.192547
					64	173.6	341.32	0.66286		64	143.714	346.671	0.706936		64	301.143	311.943	0.508808		64	262.667	59.867	0.185614
					64.2	179	299.65	0.626032		64.2	136.714	365.593	0.727827		64.2	252.571	301.229	0.54393		64.2	270	47.5	0.149606
					64.4	208.6	329.37	0.612246		64.4	136.286	381.757	0.736922		64.4	268.714	313.85	0.538739		64.4	212	84.067	0.283945
					64.6	237.2	330.74	0.58235		64.6	145	379.321	0.723452		64.6	273.857	307.593	0.52901		64.6	184	86.8	0.320532
					64.8	254.8	349.46	0.578327		64.8	153.429	374.329	0.709282		64.8	284.286	311.357	0.522725		64.8	201	86.95	0.301962
					65	269	305.35	0.531644		65	157.714	368.829	0.700472		65	298.857	330.486	0.525128		65	222	49.9	0.183523
					65.2	293.2	308.94	0.51307		65.2	156.143	363.907	0.699754		65.2	316.857	311.586	0.495806		65.2	213.667	64.317	0.231369
					65.4	239	287.65	0.546188		65.4	163.429	385.686	0.702378		65.4	344.857	295.329	0.461317		65.4	216.667	61.167	0.220156
					65.6	234.8	232.86	0.497926		65.6	164	362.371	0.688433		65.6	363.286	308.836	0.459494		65.6	227.667	83.283	0.267835
					65.8	253.4	210.33	0.453561		65.8	158	361.671	0.695962		65.8	376.714	276.164	0.422995		65.8	236.333	61.517	0.206536
					66	257.8	223.71	0.464601		66	159.571	362.307	0.694236		66	357.143	291.286	0.449218		66	244.333	52.117	0.175803
					66.2	251.4	215.83	0.461935		66.2	154.429	362.136	0.701047		66.2	357.714	288.114	0.446116		66.2	203.667	58.483	0.223091
					66.4	268	219.2	0.449918		66.4	156.571	357.743	0.695572		66.4	369.429	303.814	0.45127		66.4	189.333	68.867	0.266718
					66.6	281.6	241.12	0.461279		66.6	176.286	363.329	0.673312		66.6	360.857	334.671	0.481176		66.6	172	71.733	0.294311
					66.8	273.4	218.93	0.444681		66.8	173.571	328.464	0.654265		66.8	335.429	334.229	0.499104		66.8	190.667	61.467	0.243786
					67	281.4	217.73	0.436219		67	175.714	330.071	0.652591		67	317.714	318.257	0.500427		67	191.333	52.767	0.216168
					67.2	245.8	207.91	0.458244		67.2	176	324.914	0.648642		67.2	305.857	327.279	0.516917		67.2	208.667	59.233	0.221102
					67.4	258.8	192.46	0.426495		67.4	197.286	313.707	0.613917		67.4	328.286	329.871	0.501205		67.4	204.667	51.767	0.201872
					67.6	226.6	200.87	0.469904		67.6	209.857	317.65	0.602172		67.6	321.143	345.943	0.518588		67.6	225	81.75	0.266504
					67.8	214.4	182.08	0.459241		67.8	199.143	314.471	0.612272		67.8	332.714	338.936	0.504631		67.8	241.333	63.933	0.209434
					68	219.2	188.04	0.461742		68	205.143	316.6	0.606812		68	314.143	344.436	0.522999		68	274.667	58.933	0.176659
					68.2	280	222.8	0.443119		68.2	191.286	335.864	0.637132		68.2	309.429	353.814	0.533461		68.2	273.333	50.333	0.15551
					68.4	308.2	256.19	0.453924		68.4	183.143	324.414	0.639168		68.4	315.286	379.664	0.546319		68.4	219.667	69.35	0.239952
					68.6	333.2	234.34	0.412905		68.6	189.714	341.943	0.643164		68.6	298.286	382.371	0.561768		68.6	187.333	82.967	0.306943
					68.8	357.4	265.33	0.426076		68.8	164.143	338.364	0.673352		68.8	302.429	368.164	0.549013		68.8	212.667	90.367	0.298207
					69	310.6	269.07	0.464178		69	169.429	334.529	0.663804		69	321.143	358.943	0.527791		69	262.333	87.55	0.250226
					69.2	272.4	233.58	0.461639		69.2	171.429	363.143	0.679316		69.2	293.143	339.629	0.536732		69.2	241	82.283	0.254524
					69.4	285.4	198.93	0.410732		69.4	148.429	373.579	0.715658		69.4	283.286	335.121	0.541911		69.4	202.667	60.867	0.230964
					69.6	259.4	202.63	0.438565		69.6	180.286	383.557	0.680255		69.6	285.714	313.143	0.522901		69.6	174.333	77.617	0.308064
					69.8	255.4	223.63	0.466839		69.8	172	395.829	0.697092		69.8	319.714	284.586	0.470934		69.8	222.667	89.533	0.286782
					70	286.6	227.27	0.442271		70	169.429	387.671	0.695874		70	322.714	272.007	0.457369		70	233.667	98.65	0.296855
					70.2	308.6	215.57	0.41126		70.2	150.571	393.757	0.723381		70.2	359.143	266.757	0.426198		70.2	245.333	84.067	0.255211
					70.4	310.2	219.29	0.414153		70.4	137.714	394.4	0.741194		70.4	350.857	256.314	0.422145		70.4	228	82.6	0.265937
					70.6	353	217.95	0.381732		70.6	160.714	380.821	0.703225		70.6	350.714	263.464	0.42897		70.6	222.667	75.533	0.253298
					70.8	312	206	0.397683		70.8	161.143	383.943	0.704372		70.8	378	277.243	0.423115		70.8	202.333	54.55	0.212353
					71	293.8	191.91	0.395112		71	133.429	373.043	0.736553		71	372.286	300.386	0.446556		71	219.333	39.367	0.152171
					71.2	278.2	225.69	0.447895		71.2	165.857	378.707	0.695431		71.2	357	327.579	0.478511		71.2	238.667	36.4	0.132332
					71.4	238.2	244.09	0.506106		71.4	166	390.557	0.701738		71.4	391	353.879	0.475082		71.4	243	58.517	0.194074
					71.6	241	242.95	0.502015		71.6	190.286	402.343	0.678912		71.6	370.286	368.057	0.498491		71.6	222.667	93.533	0.295804
					71.8	244.4	235.98	0.491236		71.8	189.571	418.093	0.688033		71.8	350	365.357	0.510734		71.8	176.667	102.5	0.367164
					72	253	256.15	0.503093		72	181	432.664	0.70505		72	364.857	363.043	0.498754		72	180.667	85.633	0.321567
					72.2	253.4	258.93	0.505397		72.2	194.857	416.543	0.681294		72.2	359.857	341.579	0.486971		72.2	200.667	39.3	0.163773
					72.4	299.6	253.82	0.458639		72.4	198	420.671	0.679959		72.4	382.143	333.036	0.465668		72.4	195.333	28.9	0.128884
					72.6	259.4	236.43	0.476837		72.6	180.429	412.979	0.695945		72.6	384.857	309.043	0.445371		72.6	175.667	36.883	0.173528
					72.8	326.6	261.87	0.445001		72.8	182.857	408.571	0.690821		72.8	377.714	274.829	0.421166		72.8	161.667	51.917	0.243075
					73	349.6	240.32	0.407377		73	178.857	389.629	0.68538		73	377.714	255.257	0.403268		73	205.333	64.067	0.237812
					73.2	380	230.4	0.377457		73.2	189.714	391.8	0.673758		73.2	389.429	269.386	0.408895		73.2	227.333	81.967	0.265007
					73.4	353.6	223.72	0.387515		73.4	171.714	386.414	0.692339		73.4	381.143	275.8	0.419823		73.4	229.667	89.183	0.279703
					73.6	346.4	260.28	0.429024		73.6	153.714	393.171	0.718928		73.6	377	283.007	0.428794		73.6	226.333	91.017	0.286802
					73.8	309.6	209.92	0.404065		73.8	143.571	395.821	0.733828		73.8	376.857	281.157	0.427281		73.8	241	77.283	0.242813
					74	288.6	209.37	0.420447		74	133.143	427.914	0.762693		74	370.714	295.036	0.443163		74	262.333	50.217	0.160668
					74.2	241.8	226.11	0.483234		74.2	142.286	440.314	0.755775		74.2	377.429	317.986	0.457261		74.2	259.667	49.35	0.1597
					74.4	196	214.8	0.522882		74.4	153	455.064	0.748382		74.4	392.429	327.95	0.455247		74.4	283.667	69.483	0.196753
					74.6	192.6	217.57	0.530439		74.6	140.571	451.829	0.762709		74.6	397.429	333.414	0.456205		74.6	278	93.767	0.252219
					74.8	185	225.95	0.549824		74.8	132.286	450.671	0.773078		74.8	389.286	322.964	0.453442		74.8	272.333	92.383	0.253302
					75	212.6	248.17	0.538598		75	132.571	452.8	0.773526		75	372.714	315.079	0.458101		75	236	87.533	0.270554
					75.2	212	222.6	0.512195		75.2	147	462.364	0.758765		75.2	381.286	330.936	0.464653		75.2	234.667	91.933	0.281486
					75.4	251.6	226.42	0.473662		75.4	155.857	427.35	0.732759		75.4	373.714	345.171	0.480148		75.4	235	85.917	0.267723
					75.6	288.6	206.97	0.41764		75.6	139.857	413.15	0.747097		75.6	370.857	346.743	0.483198		75.6	236	90.533	0.277256
					75.8	271	244.85	0.474653		75.8	140.714	410.679	0.744802		75.8	342.286	345.6	0.502409		75.8	223.667	77.817	0.258113
					76	287	229.45	0.444283		76	145.429	402.014	0.734349		76	337.571	350.693	0.509532		76	201.333	83.267	0.292574
					76.2	260.4	225.98	0.464616		76.2	157.714	382.543	0.708076		76.2	347.714	351.9	0.502991		76.2	212	75.067	0.261496
					76.4	267	245.65	0.479177		76.4	168	386.029	0.696767		76.4	348.429	344.007	0.496807		76.4	209	102.55	0.329161
					76.6	260.8	238.56	0.477731		76.6	176.714	359.021	0.670147		76.6	326.714	331.95	0.503974		76.6	231.667	101.75	0.305174
					76.8	277.6	229.72	0.452811		76.8	184	378.514	0.672897		76.8	334.429	317.564	0.487067		76.8	223	114.517	0.339292
					77	259	219.65	0.458895		77	190.571	377.757	0.664681		77	311.714	305.986	0.495363		77	236.333	90.85	0.277673
					77.2	289.6	214.92	0.425989		77.2	188.143	389.45	0.674264		77.2	304.571	311.2	0.505382		77.2	249.333	86.533	0.257642
					77.4	312.2	198.39	0.388551		77.4	185.571	379.721	0.671725		77.4	318.714	290.921	0.477205		77.4	238	69.1	0.225008
					77.6	318.8	214.26	0.401943		77.6	202	360.471	0.640871		77.6	332.143	300.107	0.474665		77.6	236.667	76.5	0.244279
					77.8	321.4	231.53	0.418733		77.8	212.571	330.943	0.608894		77.8	342.286	323.6	0.485969		77.8	226	90.367	0.285639
					78	295.4	234.43	0.442463		78	223.714	312.386	0.5827		78	343	329.279	0.489795		78	236.333	104.183	0.305957
					78.2	336.2	243.39	0.419935		78.2	230.857	268.743	0.537916		78.2	342	310.043	0.475495		78.2	211	87.783	0.293803
					78.4	303.2	257.44	0.459189		78.4	235.571	265.793	0.530139		78.4	354.857	317.543	0.472253		78.4	219	108.05	0.330378
					78.6	322	259.5	0.44626		78.6	227.714	223.329	0.495138		78.6	351.714	314.986	0.472455		78.6	180.667	66.3	0.268457
					78.8	302.8	225.26	0.42658		78.8	234	222.157	0.487019		78.8	347	328.221	0.486095		78.8	195.333	80.233	0.291158
					79	330.8	237.66	0.418077		79	222.286	220.886	0.49842		79	355.571	320.364	0.473957		79	238	61.1	0.20428
					79.2	363	258.45	0.415882		79.2	234.857	218.257	0.481682		79.2	362.714	319.293	0.468166		79.2	323.333	89.833	0.217426
					79.4	363.2	255.44	0.412906		79.4	219.857	217.15	0.496903		79.4	363.571	304.679	0.455935		79.4	361	93.95	0.206506
					79.6	350.8	256.66	0.422513		79.6	209	233.979	0.528194		79.6	363.571	304.536	0.455819		79.6	337.333	99.133	0.227127
					79.8	392.2	254.39	0.393433		79.8	205.857	207.85	0.502409		79.8	363.857	298.521	0.450681		79.8	282.667	106.867	0.274345
					80	412	255.6	0.382864		80	235.714	212.643	0.474271		80	371.571	306.707	0.452185		80	259	110.717	0.299464
					80.2	359.6	244.82	0.405049		80.2	244.429	199.207	0.449033		80.2	378.571	302.357	0.444037		80.2	254	95.633	0.273525
					80.4	385	260.55	0.403609		80.4	271.857	190.264	0.411719		80.4	355.143	310.386	0.466375		80.4	271.667	95.417	0.259932
					80.6	395.8	259.21	0.395734		80.6	245.857	180.421	0.423248		80.6	367.429	304.2	0.452929		80.6	254.333	93.283	0.268351
					80.8	392	268.4	0.40642		80.8	251	181.879	0.420161		80.8	388.429	304.864	0.439734		80.8	222.667	100.867	0.311766
					81	336.6	255.77	0.431774		81	253.429	178.614	0.413418		81	413	323.207	0.439017		81	219.667	92.017	0.295225
					81.2	346.2	269.69	0.437887		81.2	266.429	177.393	0.399694		81.2	409.143	325.257	0.442888		81.2	193.667	101.983	0.344946
					81.4	347.2	252.24	0.420793		81.4	257.429	175.557	0.405457		81.4	416	352.343	0.458575		81.4	206.667	85.333	0.292237
					81.6	362.4	234.28	0.392639		81.6	238.714	181.921	0.432492		81.6	411.143	346.871	0.457605		81.6	224	84.8	0.274611
					81.8	330.4	257.08	0.437598		81.8	225.143	198.886	0.469038		81.8	433.571	343.321	0.441916		81.8	222.667	82.867	0.27122
					82	391.2	249.84	0.389742		82	233.857	190.736	0.44922		82	429	341.836	0.443461		82	191.333	75.767	0.283664
					82.2	369.6	211.92	0.364424		82.2	235.143	182.243	0.436629		82.2	401.429	336.786	0.456217		82.2	177	87.483	0.330771
					82.4	368.6	199.37	0.351022		82.4	244	167.371	0.406862		82.4	383.143	313.986	0.450399		82.4	220	64.667	0.227166
					82.6	317.4	217.93	0.407095		82.6	250.143	161.636	0.392531		82.6	367.714	313.043	0.459845		82.6	246	68.033	0.216644
					82.8	329.8	178.91	0.351693		82.8	258	174.814	0.403901		82.8	351.857	288.264	0.450328		82.8	221.667	51.583	0.188777
					83	285.6	168.92	0.371645		83	274.143	170.007	0.38277		83	363.714	291.243	0.444675		83	208	66.267	0.241614
					83.2	281.2	187.94	0.400605		83.2	280.714	179.964	0.39065		83.2	329	292.407	0.470556		83.2	190	78.167	0.291485
					83.4	280.8	204.56	0.42146		83.4	293.286	202.193	0.408076		83.4	307.714	280.614	0.476969		83.4	207.333	88.967	0.300259
					83.6	328.2	204.19	0.383535		83.6	299.286	206.321	0.408067		83.6	321.143	300.8	0.483646		83.6	209.667	99.183	0.321138
					83.8	386.6	235.47	0.378527		83.8	296.286	214.471	0.419909		83.8	304.143	330.936	0.521094		83.8	197.333	126.8	0.391197
					84	363.8	260.21	0.416997		84	275.286	231.093	0.456364		84	308.143	324.879	0.513219		84	176.333	131.183	0.426589
					84.2	386.8	254.66	0.397001		84.2	265.714	212.429	0.444278		84.2	321.857	298.621	0.481276		84.2	171	110.45	0.392432
					84.4	369.4	219.93	0.373186		84.4	277.143	211.143	0.432417		84.4	277.571	310.264	0.527808		84.4	194.667	87.267	0.309529
					84.6	354.2	189.89	0.349005		84.6	269	202.407	0.429368		84.6	279.714	296.014	0.514156		84.6	226.333	85.35	0.273836
					84.8	277	177.95	0.391142		84.8	253.429	198.186	0.438838		84.8	285.143	310.457	0.521251		84.8	267.333	107.633	0.287048
					85	324.8	173.76	0.348524		85	242.429	214.736	0.469712		85	263	294.421	0.528185		85	214.333	120.283	0.359466
					85.2	286.2	176.89	0.381978		85.2	243.857	206.093	0.458035		85.2	289.857	281.079	0.492312		85.2	168.333	92.25	0.354013
					85.4	300.6	217.17	0.419433		85.4	245.143	195.6	0.443796		85.4	294.571	262.271	0.470997		85.4	156.333	88.517	0.361514
					85.6	261.2	239.34	0.478164		85.6	229.143	220.114	0.489952		85.6	287.286	262.921	0.477859		85.6	232	73.4	0.240341
					85.8	283.8	250.01	0.46835		85.8	216.286	213.186	0.496391		85.8	323.857	229.807	0.415066		85.8	279.333	82.033	0.227009
					86	269.2	242.54	0.473952		86	219.571	210.45	0.489394		86	354.286	232.571	0.3963		86	233	68.683	0.227667
					86.2	321.6	241.72	0.429099		86.2	227.857	217.321	0.488167		86.2	353	221.207	0.385239		86.2	254	78.633	0.236396
					86.4	317.4	237.73	0.428242		86.4	244.143	193.079	0.441604		86.4	386.143	221.407	0.364426		86.4	226.333	78.017	0.256339
					86.6	369.6	250.12	0.403602		86.6	244.143	186.936	0.433646		86.6	382.286	221.886	0.367256		86.6	269.333	80.533	0.230183
					86.8	365.4	238.73	0.395163		86.8	248.714	200.421	0.446238		86.8	379	234.193	0.381924		86.8	264.333	55.117	0.172536
					87	362.2	238.69	0.397227		87	255	182.821	0.417571		87	360.714	238.393	0.397914		87	284	78.467	0.21648
					87.2	341.8	243.11	0.415637		87.2	255.429	193.371	0.430863		87.2	338.286	252.371	0.427272		87.2	244	66.133	0.213242
					87.4	310	239.9	0.436261		87.4	247.571	189.05	0.432984		87.4	317.857	266.393	0.455957		87.4	200.333	88.65	0.306765
					87.6	261	228.75	0.467075		87.6	236.286	182.329	0.435553		87.6	329.857	269.936	0.450048		87.6	176	73.2	0.29374
					87.8	268.4	221.78	0.452446		87.8	223.714	214.386	0.489353		87.8	318.429	254.364	0.444077		87.8	203.333	85.5	0.296018
					88	258.4	230.08	0.471012		88	214.143	217.579	0.503979		88	291.429	261.143	0.472596		88	216.667	63.833	0.22757
					88.2	257.4	220.53	0.461427		88.2	217.714	199.543	0.478225		88.2	322.143	259.036	0.445708		88.2	253.667	66.983	0.208899
					88.4	299	207.05	0.409149		88.4	209.857	207.221	0.49684		88.4	334	244.014	0.42216		88.4	199.333	39.367	0.164921
					88.6	282	205.3	0.421301		88.6	203.571	196.107	0.490662		88.6	362	243.043	0.401695		88.6	195.333	31.567	0.139121
					88.8	304.4	200.58	0.397204		88.8	202.429	185.736	0.478498		88.8	402.286	219.029	0.352525		88.8	161.333	23.267	0.126038
					89	282.8	207.86	0.423633		89	206.143	183.264	0.470624		89	397	206.15	0.341789		89	192.667	39.367	0.16966
					89.2	258.4	231.88	0.472954		89.2	219.143	184.757	0.457433		89.2	388.143	219.736	0.36148		89.2	198	64.767	0.24648
					89.4	207.4	248.23	0.544806		89.4	223.429	195.686	0.466903		89.4	410.429	210.193	0.338681		89.4	214.333	64.283	0.230723
					89.6	247.6	262.22	0.514338		89.6	209.857	211.507	0.501958		89.6	381	225.379	0.37168		89.6	278	79.767	0.222957
					89.8	230.2	328.29	0.587817		89.8	216.714	203.45	0.484215		89.8	415.429	244.8	0.370781		89.8	292.667	73.7	0.201165
					90	281.4	327.33	0.537726		90	221.571	222.493	0.501037		90	401.286	251.936	0.385682		90	286	107.7	0.273559
					90.2	302.6	315.07	0.510094		90.2	236.429	244.179	0.508063		90.2	372.143	271.821	0.422106		90.2	226.333	110.017	0.32709
					90.4	361.8	311.31	0.462495		90.4	229.857	244.507	0.515442		90.4	402.143	280.607	0.410995		90.4	220	100.333	0.313215
					90.6	353	306.35	0.464624		90.6	211.714	234.129	0.525137		90.6	427.143	243.786	0.363356		90.6	186.333	89.683	0.32492
					90.8	365.4	277.53	0.431664		90.8	207	238.793	0.535659		90.8	457.571	213.979	0.318634		90.8	151.333	76.767	0.336548
					91	323.2	270.84	0.455929		91	225.714	237.571	0.512797		91	474.429	178.136	0.272978		91	138.667	96.067	0.409259
					91.2	363.4	262.23	0.419146		91.2	230.286	240.057	0.510388		91.2	464.429	148.064	0.24174		91.2	142.667	77.533	0.352104
					91.4	298	243.5	0.449677		91.4	235.286	209.807	0.471378		91.4	468.857	124.557	0.209899		91.4	181	102.617	0.361815
					91.6	275	239.85	0.465864		91.6	213.429	201.614	0.485767		91.6	499.714	88.3	0.150166		91.6	190.667	86.133	0.311175
					91.8	289.2	197.74	0.406087		91.8	237.143	209.143	0.46863		91.8	505.429	58.014	0.102964		91.8	241	94.617	0.281919
					92	285.2	181.54	0.388953		92	256.857	200.443	0.438318		92	499	80.05	0.138244		92	260.667	46.3	0.150831
					92.2	226.2	209.89	0.4813		92.2	278	181.243	0.394656		92.2	491.429	72.714	0.128893		92.2	207	30.317	0.127748
					92.4	249.4	189.33	0.431541		92.4	271.571	191.993	0.414167		92.4	505	69.893	0.121575		92.4	194.333	44.617	0.18672
					92.6	279	186.65	0.400838		92.6	273.286	181.764	0.399438		92.6	502.714	80.007	0.137299		92.6	198.667	77.733	0.281235
					92.8	239.4	198.43	0.453212		92.8	260	198.857	0.433375		92.8	486.714	83.236	0.14604		92.8	250	92.833	0.270783
					93	316.8	188.16	0.372624		93	266.714	215.236	0.446593		93	464.429	89.207	0.16113		93	277	80.483	0.225139
					93.2	361.8	168.11	0.317243		93.2	263.714	200.386	0.431773		93.2	467.143	89.786	0.161216		93.2	271	73.783	0.213999
					93.4	394.8	224.26	0.362259		93.4	244.286	199.5	0.449541		93.4	454.714	78.264	0.146843		93.4	241	71.617	0.229088
					93.6	410.4	217.48	0.346372		93.6	214.286	221.429	0.508197		93.6	445.714	96.714	0.178299		93.6	188.333	52.583	0.218264
					93.8	389.6	215.52	0.356161		93.8	208.714	214.421	0.506744		93.8	427.857	102.607	0.193429		93.8	175.667	45.883	0.207101
					94	306	230.5	0.429637		94	192.857	226.5	0.540112		94	434.286	115.714	0.21039		94	186	69.033	0.270684
					94.2	270.4	206.48	0.432981		94.2	197.429	229.986	0.538086		94.2	436.429	117.036	0.21146		94.2	177.333	86.133	0.326923
					94.4	235.4	186.03	0.441426		94.4	186.286	221.543	0.543225		94.4	414.857	122.4	0.227824		94.4	150.333	79.483	0.345855
					94.6	194.4	161.68	0.454055		94.6	181.429	221.786	0.550044		94.6	382.286	146.029	0.276405		94.6	161.333	71.933	0.308374
					94.8	176	169.6	0.490741		94.8	192.429	226.664	0.540845		94.8	381.429	157.786	0.292622		94.8	172.333	66.05	0.277075
					95	205.2	172.54	0.456769		95	213.429	208.614	0.494296		95	372.429	156.236	0.295529		95	214.333	77.617	0.265856
					95.2	222	210.9	0.487179		95.2	225.857	196.707	0.465508		95.2	349	150.264	0.300971		95.2	196	102.867	0.344189
					95.4	213.2	211.14	0.497573		95.4	239.429	209.314	0.466446		95.4	314.143	141.007	0.309804		95.4	231	103.117	0.308625
					95.6	203.2	241.24	0.542795		95.6	234.714	222.979	0.487179		95.6	316.286	143.757	0.312486		95.6	224.333	85.117	0.275058
					95.8	237.2	224.54	0.486291		95.8	245	206.464	0.457321		95.8	334.143	127.007	0.275414		95.8	199.667	30.35	0.131947
					96	230	262.1	0.532615		96	244.429	222.779	0.47683		96	332.429	109.093	0.247084		96	169	27.55	0.140168
					96.2	213.6	219.92	0.507289		96.2	239.714	216.729	0.474821		96.2	350.429	94.621	0.212609		96.2	164.667	45.767	0.217488
					96.4	223.8	218.41	0.493906		96.4	242.857	243.143	0.500294		96.4	313.143	104.914	0.250957		96.4	182.333	63.55	0.258456
					96.6	246	215.5	0.466956		96.6	240.571	237.829	0.497133		96.6	325.143	124.743	0.277277		96.6	194.667	70.933	0.267068
					96.8	284	210	0.425101		96.8	226.857	221.657	0.494203		96.8	349.571	124.807	0.263096		96.8	183.667	79.483	0.302046
					97	289	153.75	0.347261		97	230	193.071	0.456357		97	371.571	122.993	0.248689		97	194.667	65.933	0.253006
					97.2	273.6	203.32	0.426319		97.2	229.143	189.829	0.453082		97.2	354.429	136.564	0.278139		97.2	204.333	49.783	0.195907
					97.4	342.4	187.48	0.353816		97.4	220.429	184.55	0.455703		97.4	362.571	128.586	0.261802		97.4	222	35.233	0.13697
					97.6	337.8	192.71	0.363254		97.6	217.286	188.85	0.464992		97.6	348.714	145.564	0.294498		97.6	225.667	91.05	0.287481
					97.8	338.2	183.29	0.351474		97.8	214.429	177.85	0.453377		97.8	376.714	145.593	0.27875		97.8	205.333	78.067	0.275465
					98	340.4	216.78	0.389066		98	206.143	184.55	0.472366		98	409.714	149.8	0.267732		98	187.667	61.95	0.248181
					98.2	350.6	184.47	0.344759		98.2	205.714	195.429	0.487179		98.2	435.429	142.657	0.246775		98.2	171.333	31.433	0.155022
					98.4	277.4	180.33	0.393966		98.4	222.714	199.721	0.472785		98.4	396.714	124.879	0.239418		98.4	182.667	42.2	0.187667
					98.6	287	180.85	0.386556		98.6	217.571	218.264	0.500795		98.6	411.143	120.871	0.227196		98.6	186	51.033	0.2153
					98.8	236.4	193.18	0.449695		98.8	222.429	214.879	0.491368		98.8	426.286	134.829	0.240287		98.8	229	24.883	0.098011
					99	260.6	169.17	0.393629		99	227.143	211.214	0.481832		99	411.714	122.414	0.229185		99	205	48.083	0.18999
					99.2	275.6	195.22	0.414638		99.2	229.429	192.243	0.455907		99.2	419.571	103.45	0.197793		99.2	172	78.4	0.313099
					99.4	259.6	204.42	0.440541		99.4	258.429	175.221	0.404062		99.4	401.143	84.8	0.174506		99.4	115.667	95.217	0.451513
					99.6	241.8	209.71	0.464464		99.6	287.286	144.493	0.334646		99.6	352.429	94.521	0.211481		99.6	123.333	66.167	0.349164
					99.8	265.8	199.31	0.428522		99.8	293.143	147.629	0.334932		99.8	370	116.357	0.239242		99.8	145.667	67.05	0.315208
					100	269.2	213.94	0.442812		100	312.143	121.536	0.280244		100	361.571	115.35	0.241864		100	202	78.9	0.280883
					100.2	267.6	192.22	0.418033		100.2	315.286	96.521	0.234385		100.2	331.571	110.279	0.249584		100.2	195	120.25	0.381443
					100.4	292.2	192.19	0.396767		100.4	339.714	86.014	0.20204		100.4	357.143	105.571	0.228157		100.4	205.667	110.717	0.349945
					100.6	324.4	186.18	0.364644		100.6	341.857	86.05	0.201095		100.6	369.143	102.114	0.216685		100.6	230.333	111.817	0.326806
					100.8	355	203.25	0.364084		100.8	309.571	85.379	0.216176		100.8	356.429	84.179	0.191051		100.8	276.667	92.833	0.25124
					101	362	229.7	0.388203		101	301.571	75.35	0.199909		101	387.857	70.321	0.15348		101	274.333	84.617	0.235734
					101.2	390.4	233.68	0.374439		101.2	306.286	55.686	0.15384		101.2	388.857	52.986	0.11992		101.2	260.333	87.983	0.252596
					101.4	421.8	236.91	0.359658		101.4	307.571	65.479	0.175522		101.4	385.571	61.15	0.136886		101.4	272.333	101.383	0.271284
					101.6	428.4	228.78	0.348124		101.6	313.714	71.314	0.185218		101.6	390.571	56.9	0.127159		101.6	297.333	83.8	0.219871
					101.8	370	229.1	0.382407		101.8	298.429	73.65	0.197942		101.8	381.286	58.936	0.133877		101.8	263.667	84.817	0.243388
					102	349.2	203.54	0.368238		102	301	68.093	0.184487		102	384.143	72.221	0.158254		102	257	45.817	0.151302
					102.2	321	227.15	0.414394		102.2	320	69.286	0.177982		102.2	378.143	99.664	0.208587		102.2	239	78.717	0.247757
					102.4	290.6	242.47	0.454856		102.4	324.857	78.757	0.19513		102.4	373.429	84.757	0.184984		102.4	256	64.867	0.202161
					102.6	305.2	243.54	0.443817		102.6	301.857	90.05	0.229774		102.6	350.286	79.914	0.185761		102.6	240	97.667	0.28924
					102.8	325.6	240.12	0.42445		102.8	296.143	97.336	0.247372		102.8	384.857	84.757	0.180482		102.8	225.333	79.4	0.260556
					103	287	230.45	0.445357		103	285.429	92.729	0.245212		103	406.429	83.679	0.170735		103	193.667	68.317	0.260767
					103.2	290	198.7	0.406589		103.2	280.571	82.686	0.227623		103.2	397.143	85.286	0.176784		103.2	158.667	58.4	0.269042
					103.4	284.6	168.57	0.37198		103.4	269.286	90.964	0.252503		103.4	372.143	86.25	0.188157		103.4	175.667	83.217	0.321445
					103.6	240	158.4	0.39759		103.6	264.286	97.786	0.270073		103.6	374.429	77.707	0.171867		103.6	201	65.283	0.245165
					103.8	257	157.75	0.38035		103.8	266.857	96.229	0.26503		103.8	341.714	101.343	0.228735		103.8	216	76.867	0.262463
					104	275.2	132.24	0.324563		104	269.286	77.679	0.223881		104	367.571	110.907	0.231791		104	232.667	50.367	0.177953
					104.2	250.4	139.08	0.357092		104.2	263.857	61.807	0.189788		104.2	333	103.35	0.236851		104.2	225.333	66.4	0.227605
					104.4	266.4	149.48	0.359431		104.4	277.857	67.25	0.194867		104.4	310.714	109.179	0.260015		104.4	235.667	38.883	0.141626
					104.6	314.4	194.08	0.381687		104.6	268.143	61.307	0.186089		104.6	317.571	101.979	0.243067		104.6	219	41.05	0.157854
					104.8	279	190.45	0.405688		104.8	294.429	51.136	0.147977		104.8	322.714	83.864	0.206268		104.8	214	48.633	0.185176
					105	265.8	217.31	0.449815		105	289	49.693	0.14672		105	335.857	76.493	0.185505		105	209.667	56.85	0.213307
					105.2	283.2	216.24	0.432965		105.2	286.857	50.514	0.149729		105.2	356.714	72.45	0.168816		105.2	211.667	48.417	0.186158
					105.4	247.4	231.63	0.48354		105.4	286.429	58.25	0.168998		105.4	331	67.307	0.168983		105.4	208.333	30.25	0.12679
					105.6	199.6	203.22	0.504493		105.6	310.286	53.629	0.147366		105.6	341.286	58.793	0.146953		105.6	187	22.317	0.106617
					105.8	230.4	195.68	0.459256		105.8	321.714	52.343	0.139933		105.8	337.857	52.679	0.134888		105.8	184.667	42.433	0.186849
					106	259	191.05	0.424508		106	328.429	57.436	0.14885		106	352.143	67.393	0.160637		106	167	68.983	0.292323
					106.2	262.6	179.07	0.405438		106.2	306.286	46.114	0.130858		106.2	363.714	65.814	0.153224		106.2	205.667	64.383	0.238413
					106.4	285	156.15	0.353961		106.4	298.571	38.929	0.115344		106.4	356.286	73.186	0.170409		106.4	210.333	57.15	0.213658
					106.6	302.8	133.26	0.3056		106.6	318.429	41.221	0.114615		106.6	357.143	76.429	0.176277		106.6	219	58.383	0.210479
					106.8	311.4	154.63	0.331803		106.8	343	51.136	0.129741		106.8	385.429	70.014	0.153728		106.8	188	83.6	0.307806
					107	323.2	147.84	0.313859		107	314.714	56.836	0.152969		107	388.143	86.593	0.182402		107	204.667	67.767	0.248746
					107.2	292.6	175.77	0.37528		107.2	319.429	53.457	0.143361		107.2	401.286	99.364	0.198471		107.2	220.333	36.317	0.141503
					107.4	277.6	174.32	0.385732		107.4	324	54.514	0.144022		107.4	393.714	91.029	0.187787		107.4	238.667	45.067	0.158835
					107.6	230.6	185.87	0.446299		107.6	325	70.75	0.178774		107.6	395.286	106.807	0.212724		107.6	221	51.283	0.188345
					107.8	196.6	185.97	0.486107		107.8	328.571	77.429	0.190711		107.8	386	105.557	0.21474		107.8	251	77.45	0.235805
					108	151	202.65	0.573024		108	300.143	78.136	0.206556		108	412.143	101.536	0.197664		108	223	52.517	0.190612
					108.2	151	197.45	0.566652		108.2	278.714	63.636	0.185879		108.2	392.571	111.657	0.221442		108.2	213.333	55.667	0.206939
					108.4	129	216.95	0.627114		108.4	292.571	64.657	0.180997		108.4	381.429	100.5	0.208537		108.4	152	65.4	0.300828
					108.6	176.8	209.76	0.542632		108.6	272.143	76.821	0.220141		108.6	368	90.029	0.196557		108.6	162.667	78.2	0.324661
					108.8	190.8	195.66	0.506288		108.8	267.286	84.636	0.240496		108.8	356.429	103.321	0.224734		108.8	168.333	69.25	0.291477
					109	186.6	166.87	0.472091		109	268.286	88.443	0.247928		109	353.571	112.179	0.240856		109	216.333	46.517	0.17697
					109.2	208	147.2	0.414414		109.2	275.857	79.636	0.224015		109.2	377.714	133.4	0.260998		109.2	232.333	43.05	0.156328
					109.4	222	130.5	0.370213		109.4	280.429	81.264	0.224678		109.4	359.429	137.886	0.277261		109.4	270.667	55.133	0.169224
					109.6	210.4	151.88	0.419234		109.6	270	87.929	0.24566		109.6	385.286	159.736	0.293082		109.6	253.333	55	0.178378
					109.8	234.4	160.68	0.406702		109.8	282.571	81.871	0.224648		109.8	377.143	156	0.292605		109.8	268	57.933	0.177746
					110	255	194.25	0.432387		110	295.857	68.35	0.187668		110	390.429	148.621	0.27571		110	238.333	34.083	0.125115
					110.2	232.2	208.79	0.473457		110.2	304.571	67.057	0.180441		110.2	376	134.343	0.26324		110.2	282.667	47.867	0.144816
					110.4	250.2	210.09	0.45643		110.4	307.429	60.771	0.16505		110.4	369.571	118.807	0.243269		110.4	321.667	44.25	0.120929
					110.6	269.6	197.32	0.422599		110.6	317	60.293	0.159804		110.6	347.143	104.643	0.231621		110.6	326.333	87.35	0.211152
					110.8	243	224.85	0.480603		110.8	337.571	59.55	0.149954		110.8	335.286	95.664	0.221985		110.8	276.667	103.5	0.272249
					111	237.6	245.32	0.507993		111	376.571	58.314	0.134091		111	320.857	78.529	0.196623		111	206.667	98.333	0.322404
					111.2	244.4	250.38	0.506043		111.2	357.143	67.857	0.159664		111.2	333.286	74.193	0.182078		111.2	190.667	95.467	0.333644
					111.4	251.4	257.63	0.506119		111.4	352.286	74.1	0.173786		111.4	315	70.679	0.183258		111.4	184.333	80.45	0.303833
					111.6	229.8	263.91	0.534545		111.6	349.286	80.536	0.18737		111.6	332	71.257	0.176704		111.6	234	83.633	0.263301
					111.8	220.8	238.36	0.519122		111.8	346.286	81.4	0.190327		111.8	296.143	73.621	0.199104		111.8	268	40.267	0.130623
					112	250.8	203.66	0.448136		112	346.286	73.543	0.175174		112	317	59.007	0.156931		112	309	35.217	0.10231
					112.2	257.2	194.94	0.43115		112.2	344.286	80.643	0.18978		112.2	327.143	54.214	0.142161		112.2	233	15.017	0.060547
					112.4	255.2	200.84	0.4404		112.4	326.571	83.957	0.20451		112.4	317.429	37.7	0.106159		112.4	214	50.967	0.192351
					112.6	264.8	197.36	0.427038		112.6	324.857	79.186	0.195983		112.6	328.714	35.993	0.09869		112.6	159	75.717	0.322588
					112.8	248	203.8	0.451085		112.8	325.714	71	0.17897		112.8	320.286	55.7	0.148144		112.8	193.667	84.983	0.304982
					113	193.6	216.32	0.527713		113	342.143	62.893	0.155277		113	343.429	44.114	0.113831		113	189.333	96.867	0.338458
					113.2	177	230.15	0.565271		113.2	347.286	61.779	0.151024		113.2	364	45.943	0.112071		113.2	193.333	79	0.290086
					113.4	219.6	253.42	0.535749		113.4	336.571	89.743	0.210509		113.4	350.857	50.029	0.124795		113.4	189	90.217	0.323106
					113.6	238.2	253.69	0.515745		113.6	327.143	71.071	0.178475		113.6	370.714	54.036	0.127218		113.6	208.333	74.917	0.26449
					113.8	238.4	248.68	0.510553		113.8	337.571	72.121	0.176038		113.8	404.857	64.614	0.137632		113.8	220.667	65.967	0.230143
					114	235.6	230.82	0.494876		114	352.571	73.8	0.173089		114	400.429	81.264	0.168706		114	184.333	62.117	0.252046
					114.2	277.8	213.51	0.434573		114.2	345.429	93.014	0.212147		114.2	428.714	65.707	0.132897		114.2	144.667	71.767	0.331588
					114.4	205.6	194.52	0.486154		114.4	364.286	90.214	0.198491		114.4	394.714	83.979	0.175433		114.4	145.667	67.05	0.315208
					114.6	172	208.6	0.548082		114.6	369.429	81.814	0.181309		114.6	389.286	74.536	0.160699		114.6	210	49.833	0.19179
					114.8	200.6	198.37	0.497205		114.8	383.143	80.986	0.17449		114.8	377.429	78.986	0.173057		114.8	238.333	26.417	0.09978
					115	247.8	201.01	0.447873		115	385.143	88.314	0.186531		115	331.857	92.264	0.217542		115	284	28.8	0.092072
					115.2	216.8	201.16	0.48129		115.2	374.143	81.864	0.179524		115.2	338.429	92.936	0.215446		115.2	296.667	64.167	0.177829
					115.4	230.4	195.68	0.459256		115.4	359.286	81.607	0.185095		115.4	329	88.407	0.211801		115.4	275.333	84.233	0.234263
					115.6	233	178.95	0.434397		115.6	363.857	69.807	0.16097		115.6	316.571	99.6	0.239324		115.6	230.333	113.483	0.330069
					115.8	243	198.25	0.449292		115.8	328.429	66.579	0.16855		115.8	331.143	118.586	0.263683		115.8	218	104.1	0.323192
					116	217.4	212.93	0.494806		116	337	90.293	0.211314		116	346.286	118.971	0.255711		116	267	113.317	0.297953
					116.2	245.8	223.71	0.476475		116.2	334.143	61.436	0.155306		116.2	368.143	128.593	0.258876		116.2	268.667	108.9	0.288426
					116.4	257	208.75	0.448202		116.4	326.857	55.8	0.145822		116.4	409.143	124.829	0.233774		116.4	217	98.817	0.312893
					116.6	290.6	212.07	0.421887		116.6	329.286	49.964	0.131745		116.6	360.571	129.257	0.263882		116.6	189.333	76.2	0.28697
					116.8	300.6	191.37	0.388987		116.8	341.714	42.629	0.110913		116.8	364.143	123.65	0.253489		116.8	176.667	63.5	0.2644
					117	285	189.95	0.399937		117	317.714	56.971	0.152051		117	366.143	136.693	0.271844		117	168	74.6	0.307502
					117.2	296.4	188.58	0.388841		117.2	320	50.429	0.136136		117.2	359.143	101.757	0.220779		117.2	110.333	99.15	0.473307
					117.4	324.2	200.59	0.382229		117.4	306.571	42.671	0.122183		117.4	360.571	98.971	0.215369		117.4	143.333	79.167	0.355805
					117.6	281.4	202.53	0.418511		117.6	296.714	50.879	0.146374		117.6	364.571	95.343	0.207306		117.6	165.667	59.383	0.263867
					117.8	260	215.6	0.453322		117.8	305.571	55.436	0.153558		117.8	352.571	88.514	0.200674		117.8	165.333	29.4	0.150976
					118	275.6	203.62	0.424899		118	301.714	75.771	0.200727		118	368.714	68.85	0.157348		118	154.333	37.617	0.195971
					118.2	222.6	225.07	0.502759		118.2	317.571	79.979	0.201179		118.2	350.143	72.779	0.172085		118.2	153.667	41.65	0.213243
					118.4	200.2	221.19	0.524906		118.4	341.857	65.907	0.16163		118.4	350.571	67.471	0.161398		118.4	187.333	61.633	0.247557
					118.6	185.2	222.74	0.546012		118.6	336.571	82.029	0.195959		118.6	355.571	83.364	0.189924		118.6	174.667	56.267	0.243649
					118.8	174.4	212.48	0.549214		118.8	336.714	78.307	0.188682		118.8	328	90.171	0.215633		118.8	153.667	62.317	0.288525
					119	160	225	0.584416		119	339.286	82.75	0.196073		119	308.857	85.129	0.21607		119	150.333	53.483	0.262409
					119.2	176.4	196.78	0.527306		119.2	327	90.65	0.217048		119.2	298.143	81.664	0.215015		119.2	156.667	67.5	0.301115
					119.4	193.4	210.13	0.52073		119.4	337.286	73.564	0.179054		119.4	291.286	108.15	0.270757		119.4	197.667	61.117	0.236169
					119.6	200.8	186.36	0.481351		119.6	322.143	72.464	0.183637		119.6	312.429	113.521	0.266514		119.6	172.667	56.033	0.245008
					119.8	234.8	180.86	0.435115		119.8	318.143	69.093	0.178426		119.8	305.286	100.736	0.248104		119.8	172	41.733	0.195259
					120	258.4	174.28	0.402792		120	321.857	53.764	0.143134		120	310.714	100.179	0.243807		120	165.333	62.733	0.275066
					120.2	289.2	176.74	0.379319		120.2	317.857	49.536	0.13483		120.2	328.714	84.136	0.203792		120.2	216.667	50.833	0.190031
					120.4	243.4	181.63	0.427335		120.4	320	42	0.116022		120.4	350.429	80.479	0.186765		120.4	221	54.617	0.198162
					120.6	262.4	200.88	0.433604		120.6	323.857	42.95	0.117092		120.6	346.857	76.657	0.181002		120.6	270.667	53.133	0.164093
					120.8	256	199.8	0.43835		120.8	312.714	51.221	0.140743		120.8	347.857	67.464	0.162439		120.8	279.333	63.033	0.184111
					121	302.2	181.69	0.375478		121	325.714	45.286	0.122064		121	344	66.086	0.161151		121	269.333	79.2	0.227238
					121.2	277.4	168.13	0.377371		121.2	324.429	57.921	0.151488		121.2	350.286	60.771	0.147842		121.2	222.333	71.55	0.243464
					121.4	303.2	152.64	0.334854		121.4	322	55.329	0.146632		121.4	372	52.114	0.122878		121.4	187.333	65.633	0.259454
					121.6	300	149.2	0.332146		121.6	323.571	55.25	0.145847		121.6	401.571	79.779	0.165739		121.6	205	43.083	0.173665
					121.8	275	161.45	0.369916		121.8	307.571	60.336	0.163997		121.8	391.143	82.729	0.17458		121.8	211	40.117	0.159753
					122	246.2	165.69	0.402268		122	311	68.593	0.180701		122	400.857	92.243	0.187067		122	187.667	46.95	0.200114
					122.2	267	159.05	0.373313		122.2	311.571	68.564	0.180368		122.2	392.714	94.936	0.19468		122.2	166.667	90.333	0.351492
					122.4	246.6	150.27	0.378638		122.4	287.143	68.643	0.192933		122.4	387.429	102.914	0.209882		122.4	157.667	102.783	0.394637
					122.6	209.8	139.91	0.400074		122.6	290	48.357	0.142917		122.6	398.571	107.929	0.213087		122.6	145.667	106.05	0.421307
					122.8	216.4	138.18	0.3897		122.8	293.857	52.021	0.150404		122.8	383.857	109.95	0.222658		122.8	150	91.5	0.378882
					123	174.2	149.69	0.462163		123	306.143	51.121	0.143091		123	354.714	99.836	0.219636		123	157	66.817	0.298533
					123.2	125.2	154.94	0.553081		123.2	331.857	54.693	0.14149		123.2	339	102.05	0.23138		123.2	206	76.367	0.270452
					123.4	140	160.6	0.534265		123.4	323.571	34.679	0.0968		123.4	312.429	95.807	0.234686		123.4	237	58.817	0.198828
					123.6	173.6	164.52	0.486573		123.6	324.143	22.079	0.06377		123.6	303.429	75.686	0.199638		123.6	250.667	82.467	0.247549
					123.8	124.8	167.36	0.572837		123.8	311	28.736	0.084583		123.8	311	57.736	0.156577		123.8	228.333	57.25	0.200467
					124	114.2	184.09	0.617151		124	312.714	38.364	0.109275		124	302	50.9	0.144233		124	194	81.633	0.296166
					124.2	126.2	179.09	0.586623		124.2	312.429	51.95	0.142572		124.2	286	42.843	0.130284		124.2	206.667	74.667	0.265403
					124.4	153.2	240.94	0.611306		124.4	289.429	49.671	0.14648		124.4	264.714	45.764	0.147399		124.4	233	91.35	0.28164
					124.6	153.2	217.14	0.586326		124.6	280.857	50.814	0.153207		124.6	265.857	52.421	0.164703		124.6	251.667	54.083	0.176887
					124.8	185.6	201.12	0.520066		124.8	281.286	57.793	0.170441		124.8	307.857	47.75	0.134277		124.8	224.333	54.783	0.196274
					125	215	197.65	0.478977		125	287	66.65	0.188463		125	318.143	53.093	0.143017		125	203.333	63.5	0.237976
					125.2	242.2	198.29	0.450158		125.2	315.429	75.943	0.194043		125.2	340.571	57.4	0.144231		125.2	162	83.567	0.340301
					125.4	215.8	154.01	0.416457		125.4	317.714	71.4	0.183494		125.4	326.571	54.243	0.142439		125.4	173	76.35	0.306196
					125.6	194.8	185.86	0.488257		125.6	311.286	52.007	0.143155		125.6	360.714	44.25	0.109269		125.6	175.667	102.217	0.36784
					125.8	223	189.65	0.45959		125.8	323.571	65.536	0.168426		125.8	366.429	37.679	0.093239		125.8	200.667	93.633	0.318156
					126	195.4	192.43	0.496171		126	322.429	59.593	0.155993		126	375.571	37.65	0.091113		126	197.333	94.467	0.323738
					126.2	205.6	220.32	0.51728		126.2	326.143	59.121	0.153457		126.2	345.143	40.314	0.104588		126.2	164.333	56.45	0.255681
					126.4	216.2	215.59	0.499294		126.4	319.286	59.607	0.157319		126.4	360.143	44.564	0.110115		126.4	177.667	56.45	0.241119
					126.6	216.2	194.59	0.473697		126.6	299.143	40.614	0.119539		126.6	329.857	43.364	0.116189		126.6	155	87.583	0.361044
					126.8	219.4	182.03	0.453454		126.8	287.714	41.186	0.125223		126.8	334.429	40.85	0.108852		126.8	238	86.1	0.265659
					127	252.6	160.77	0.388925		127	307.714	52.186	0.145001		127	286	55.414	0.162308		127	250	108.833	0.303298
					127.2	249.2	146.14	0.369656		127.2	303.429	42.971	0.124051		127.2	324.429	61.064	0.158406		127.2	281	73.95	0.208339
					127.4	236.4	145.78	0.381443		127.4	305.571	57.721	0.158884		127.4	329.429	41.957	0.112975		127.4	260.333	89.317	0.255446
					127.6	266.8	153.66	0.365457		127.6	296.571	50.029	0.144341		127.6	339.143	56.757	0.143362		127.6	261.333	50.933	0.163108
					127.8	260.4	170.38	0.395515		127.8	310.429	57.479	0.156231		127.8	317	78.15	0.197773		127.8	261.333	63.267	0.194907
					128	306.4	157.68	0.339769		128	326.571	64.243	0.164382		128	335	83.536	0.19959		128	268.667	67.9	0.201743
					128.2	278.6	140.67	0.335512		128.2	326.143	71.979	0.180796		128.2	336	89.914	0.211109		128.2	224	110.8	0.330944
					128.4	275	128.05	0.317703		128.4	302.714	68.15	0.18376		128.4	340.286	84.414	0.198762		128.4	221.667	119.25	0.349792
					128.6	286.4	136.28	0.322419		128.6	297.714	67.114	0.183961		128.6	314.714	88.264	0.21903		128.6	200.333	92.317	0.315451
					128.8	253	121.75	0.324883		128.8	295.571	71.507	0.194801		128.8	288.571	90.143	0.238023		128.8	240.667	46.633	0.162316
					129	214.4	134.08	0.384757		129	303.143	73.7	0.195572		129	270.286	76.914	0.221527		129	223.333	28.167	0.111995
					129.2	203.8	159.21	0.438583		129.2	303.571	64.679	0.175638		129.2	291.143	48.871	0.143733		129.2	208.667	33.567	0.138572
					129.4	193.2	153.74	0.443131		129.4	306.429	71.536	0.189266		129.4	267.857	45.179	0.144324		129.4	200.667	42.633	0.175229
					129.6	184.6	146.57	0.442582		129.6	319.714	67.871	0.175113		129.6	271.429	60.143	0.181387		129.6	203.333	56.167	0.216442
					129.8	214	151.3	0.41418		129.8	322.286	86.457	0.21152		129.8	267	67.936	0.202832		129.8	240.667	91.633	0.275755
					130	208	149.2	0.417693		130	328.857	97.986	0.229559		130	283.429	72.4	0.203469		130	241	99.95	0.293151
					130.2	255.8	122.41	0.323656		130.2	339.714	84.014	0.198274		130.2	310	79.643	0.2044		130.2	226.333	91.017	0.286802
					130.4	252.8	148.56	0.370142		130.4	330.714	108.893	0.247705		130.4	354.429	86.85	0.196814		130.4	208.667	62.233	0.229728
					130.6	248.4	151.78	0.379279		130.6	320.714	104.393	0.245568		130.6	348.714	83.85	0.193844		130.6	226.667	56	0.198113
					130.8	236.8	151.76	0.39057		130.8	306.429	99.536	0.245183		130.8	346.857	74.086	0.175999		130.8	275	70.917	0.205011
					131	240.4	147.58	0.38038		131	311.286	94.007	0.231949		131	339.571	77.164	0.185164		131	244.667	95.1	0.279898
					131.2	200.2	156.79	0.4392		131.2	314.714	75.55	0.193587		131.2	349.857	65.221	0.15713		131.2	222	144.567	0.39438
					131.4	194.8	125.66	0.392124		131.4	303.143	58.557	0.161894		131.4	356.714	58.45	0.140788		131.4	182.333	156.55	0.461958
					131.6	214.8	131.66	0.380015		131.6	286	54.7	0.160552		131.6	348.143	53.45	0.133095		131.6	250.333	153.15	0.37957
					131.8	245	169.75	0.409283		131.8	292.286	32.243	0.099353		131.8	310.857	59.743	0.161206		131.8	254.333	134.95	0.346663
					132	206.4	154.28	0.427748		132	289.714	46.371	0.137975		132	297.714	79.4	0.210546		132	252.667	122.367	0.326282
					132.2	205.8	180.31	0.466991		132.2	309.857	46.221	0.129807		132.2	307.714	80.186	0.206717		132.2	210	102.833	0.328716
					132.4	226.8	167.66	0.425037		132.4	306.143	44.407	0.126678		132.4	312.857	72.643	0.188438		132.4	213.667	94.317	0.30624
					132.6	196.8	173.76	0.468912		132.6	304.429	58.921	0.162162		132.6	309	100.55	0.245513		132.6	220.667	98.633	0.308905
					132.8	165.8	163.91	0.497134		132.8	324.857	63.757	0.164063		132.8	305.857	92.136	0.231501		132.8	251.667	88.083	0.259259
					133	218.6	200.47	0.478369		133	325.143	82.6	0.202579		133	298.857	104.914	0.259836		133	269	83.217	0.236266
					133.2	259.6	168.02	0.392919		133.2	321.286	85.079	0.209365		133.2	306.571	112.814	0.268999		133.2	256.667	77.167	0.231153
					133.4	232	194	0.455399		133.4	304.714	75.479	0.198527		133.4	299.286	91.893	0.234913		133.4	227.667	93.95	0.292118
					133.6	248	178.4	0.418386		133.6	287.857	70.179	0.19601		133.6	278.429	104.65	0.273182		133.6	204.667	89.1	0.303302
					133.8	269.6	173.52	0.391587		133.8	284.143	71.221	0.200418		133.8	279.714	92.443	0.248397		133.8	217.333	79.133	0.266922
					134	259	177.65	0.406848		134	290.857	48.314	0.142448		134	302.857	91	0.231048		134	203.667	77.817	0.276452
					134.2	233.6	202.92	0.464858		134.2	286.429	46.25	0.139023		134.2	299.571	97.307	0.245181		134.2	208.333	91.25	0.30459
					134.4	270.2	198.89	0.423991		134.4	295.143	18.957	0.060354		134.4	307.286	90.921	0.228327		134.4	218.333	101.083	0.316462
					134.6	217	207.55	0.488871		134.6	331.714	22.129	0.062538		134.6	298.857	78.771	0.208595		134.6	238.667	112.4	0.320167
					134.8	169.4	188.33	0.526459		134.8	336.143	12.764	0.036584		134.8	316	86.486	0.214879		134.8	246.333	91.683	0.271239
					135	154.2	161.29	0.511236		135	358.429	27.793	0.071961		135	319.429	92.171	0.223934		135	211	83.783	0.28422
					135.2	155.8	150.61	0.491531		135.2	356.571	42.6	0.106721		135.2	314.714	89.836	0.222063		135.2	209.667	69.183	0.248102
					135.4	156.4	135.18	0.463612		135.4	366.714	53.807	0.127953		135.4	289.143	73.971	0.203714		135.4	213.667	61.983	0.224862
					135.6	209	148.15	0.414812		135.6	360.714	43.679	0.10801		135.6	297.143	83.429	0.219219		135.6	260	66.667	0.204082
					135.8	239	171.85	0.418279		135.8	348.714	65.136	0.15739		135.8	285.429	80.157	0.219257		135.8	260.333	37.983	0.127326
					136	256.6	198.57	0.436255		136	316.714	55.879	0.149972		136	297.714	56.257	0.158931		136	272.333	41.717	0.132834
					136.2	241	214.15	0.470504		136.2	310.571	65.471	0.174106		136.2	298	56.814	0.160124		136.2	221.333	37.933	0.14631
					136.4	208.8	229.76	0.523896		136.4	302.571	44.586	0.128431		136.4	341	35.807	0.095028		136.4	188	56.6	0.231398
					136.6	205.2	242.14	0.541289		136.6	305.143	41.457	0.119611		136.6	357.429	41.557	0.104157		136.6	151.667	56.083	0.269956
					136.8	230.8	216.66	0.4842		136.8	312	41.257	0.116791		136.8	364.714	52.479	0.12579		136.8	199	48.383	0.19558
					137	207.2	192.64	0.481793		137	316.857	50.586	0.13767		137	357	40.864	0.102709		137	219	33.383	0.132272
					137.2	205.8	182.91	0.470556		137.2	308.143	32.164	0.094515		137.2	369	48.407	0.115971		137.2	256.667	27.5	0.096774
					137.4	232.4	191.18	0.451343		137.4	303.429	54.257	0.151689		137.4	365.857	57.85	0.136533		137.4	233.333	44	0.158654
					137.6	231	171.65	0.426301		137.6	332.143	60.25	0.153545		137.6	381	63.807	0.143449		137.6	205.667	49.717	0.194675
					137.8	240	198.8	0.453054		137.8	316.857	77.014	0.195532		137.8	352.714	90.936	0.204972		137.8	174	91.3	0.344139
					138	233.4	211.73	0.475659		138	302.143	80.036	0.20942		138	351.429	91.714	0.206963		138	193	96.35	0.332988
					138.2	269.2	189.74	0.413431		138.2	294.429	84.707	0.223422		138.2	352	64.686	0.155239		138.2	201	103.95	0.340876
					138.4	227.8	197.21	0.464013		138.4	297.571	87.121	0.22647		138.4	338.143	68.521	0.168496		138.4	210.333	86.817	0.292164
					138.6	191	180.45	0.485799		138.6	312.429	88.95	0.221611		138.6	357	69.293	0.162548		138.6	218.333	63.417	0.225081
					138.8	156.8	170.76	0.521309		138.8	311.286	59.15	0.159677		138.8	351.571	80.136	0.185625		138.8	233	88.35	0.274934
					139	164	185.4	0.530624		139	301.429	49.643	0.141404		139	324	70.086	0.177844		139	212	82.067	0.279075
					139.2	151.2	213.44	0.585344		139.2	310.286	49.057	0.136519		139.2	337.571	37.979	0.101128		139.2	176.333	127.517	0.41967
					139.4	169.6	195.52	0.535495		139.4	313.857	28.879	0.084259		139.4	321.857	50.621	0.135904		139.4	210.333	101.817	0.326179
					139.6	219	224.65	0.506368		139.6	314.857	17.971	0.053996		139.6	309.857	59.793	0.161755		139.6	259.333	101.033	0.280363
					139.8	210	227.5	0.52		139.8	307.857	15.036	0.046566		139.8	300.286	42.129	0.123034		139.8	295.667	54.217	0.154956
					140	247	230.25	0.482452		140	306.857	19.943	0.061025		140	251.429	34.857	0.121756		140	278.333	56.083	0.167705
					140.2	248	219.4	0.469405		140.2	306.286	26.971	0.080933		140.2	230.571	44.757	0.162559		140.2	222	68.567	0.235976
					140.4	327.6	222.02	0.403952		140.4	296.429	29.893	0.091606		140.4	235.143	60.671	0.2051		140.4	218.333	93.083	0.298903
					140.6	323	218.85	0.403894		140.6	293.857	15.307	0.049511		140.6	208.571	74	0.261881		140.6	196.667	91.167	0.316734
					140.8	353.6	231.12	0.395266		140.8	313.143	30.2	0.087959		140.8	208.286	60.443	0.224922		140.8	210.333	88.817	0.296897
					141	317.4	222.93	0.412581		141	292.857	35.643	0.108502		141	215.286	63.379	0.227437		141	204	74.8	0.268293
					141.2	344.2	209.19	0.378016		141.2	300.429	41.264	0.120764		141.2	228.571	91.143	0.285076		141.2	183.667	67.817	0.269667
					141.4	336.2	217.99	0.393349		141.4	300.429	47.55	0.136646		141.4	269	93.693	0.258326		141.4	197.333	49.467	0.200432
					141.6	347.6	192.82	0.356797		141.6	308.857	45.986	0.129595		141.6	284	80.8	0.221491		141.6	213	39.017	0.154818
					141.8	315.4	181.23	0.36492		141.8	322.714	44.15	0.120344		141.8	301.571	65.779	0.179062		141.8	253.667	61.317	0.194666
					142	299.4	173.43	0.366791		142	342.429	46.879	0.120415		142	320.857	60.671	0.159022		142	266	99.7	0.272628
					142.2	240	205	0.460674		142.2	332.571	45.086	0.119383		142.2	336.857	69.3	0.170624		142.2	260	150.333	0.366369
					142.4	176.8	204.36	0.536153		142.4	353.714	43.029	0.108455		142.4	329.571	74.521	0.184417		142.4	243.667	177.15	0.420967
					142.6	157.8	210.11	0.571091		142.6	359.571	36.879	0.093022		142.6	340	51.571	0.131704		142.6	236.667	152.5	0.391863
					142.8	192.2	202.59	0.513159		142.8	363.286	43.264	0.106418		142.8	319.857	47.15	0.128472		142.8	227	116.983	0.340084
					143	226.8	182.46	0.445829		143	357.429	57.129	0.137806		143	333.429	55.614	0.142952		143	237.333	60.8	0.203936
					143.2	273	164.55	0.376071		143.2	347.286	49.636	0.125052		143.2	337.714	59.971	0.150801		143.2	210.667	69.8	0.248871
					143.4	271.2	138.64	0.338278		143.4	345.571	57.007	0.141605		143.4	334.571	66.843	0.166518		143.4	174	80.3	0.315769
					143.6	286	146.5	0.338728		143.6	337.286	68.707	0.169232		143.6	322	61.043	0.159363		143.6	154.333	96.617	0.385004
					143.8	286.8	159.86	0.357901		143.8	321.143	72.086	0.183318		143.8	320.143	58.421	0.154324		143.8	167.333	75.3	0.310345
					144	278.4	193.48	0.410019		144	300	71.286	0.191997		144	321.286	67.221	0.173025		144	223.333	55.167	0.198085
					144.2	249.6	198.92	0.443503		144.2	287.143	56.214	0.16372		144.2	329.429	85.957	0.206933		144.2	250	56.5	0.184339
					144.4	264.2	210.59	0.443543		144.4	290.571	56.186	0.162032		144.4	317.429	78.843	0.198962		144.4	259.333	120.7	0.317604
					144.6	195.8	216.41	0.524999		144.6	292.714	80.65	0.216009		144.6	309.143	76.114	0.197567		144.6	217.667	133.783	0.380661
					144.8	227.4	208.03	0.477758		144.8	269.571	80.093	0.229056		144.8	301.857	64.336	0.175688		144.8	214.667	153.933	0.417616
					145	234.6	200.07	0.46028		145	270.714	71.179	0.20819		145	322.429	69.593	0.177523		145	218.667	109.4	0.333469
					145.2	251.6	213.42	0.458948		145.2	272.714	70.079	0.204434		145.2	342.857	67.714	0.164927		145.2	259.333	104.033	0.286304
					145.4	241	236.95	0.495763		145.4	269.714	72.514	0.211888		145.4	318.714	64.493	0.168298		145.4	272.333	81.05	0.229354
					145.6	288.4	226.98	0.440413		145.6	268.714	79.136	0.2275		145.6	328.143	31.736	0.088185		145.6	240.667	65.633	0.214278
					145.8	316	220	0.410448		145.8	261.286	76.221	0.225836		145.8	334.429	16.421	0.046805		145.8	212	70.733	0.250177
					146	324.2	249.59	0.434985		146	259	67.05	0.205643		146	350.429	28.336	0.074811		146	165.333	75.4	0.31321
					146.2	322.4	230.48	0.416872		146.2	255	63.107	0.198383		146.2	363	27.707	0.070915		146.2	155	84.917	0.353942
					146.4	352.6	227.37	0.392038		146.4	247.143	45.071	0.154241		146.4	364.286	20.929	0.05433		146.4	179.667	77.683	0.301859
					146.6	350.6	259.87	0.425688		146.6	265.571	43.721	0.141359		146.6	353.286	32.193	0.083514		146.6	173	94.683	0.353714
					146.8	262.2	254.89	0.492932		146.8	296.571	51.457	0.147853		146.8	389.429	40.671	0.094563		146.8	201.667	84.917	0.296307
					147	264.6	241.77	0.477457		147	299.857	53.721	0.151936		147	381.714	40.771	0.096504		147	149.333	74.533	0.332936
					147.2	276.2	260.39	0.485268		147.2	303	51.279	0.144741		147.2	390.286	58.343	0.130047		147.2	180	40.333	0.183056
					147.4	258.4	256.08	0.497745		147.4	301	55.379	0.155393		147.4	373.143	53.629	0.125661		147.4	172.667	32.033	0.156489
					147.6	287.2	245.84	0.461204		147.6	304.286	56.786	0.15727		147.6	386.857	74.371	0.161246		147.6	188	37.267	0.165434
					147.8	317.8	260.11	0.450087		147.8	304.143	69.079	0.185087		147.8	373.286	87.193	0.189353		147.8	188.667	54.233	0.223274
					148	305.8	225.31	0.424225		148	312.286	78.386	0.200644		148	375.857	94.493	0.200899		148	193.667	58.983	0.233459
					148.2	244	211.2	0.463972		148.2	296.571	71.171	0.193536		148.2	343.429	81.686	0.19215		148.2	198.667	60.733	0.23413
					148.4	272.8	212.16	0.437479		148.4	305.857	65.136	0.175571		148.4	353.714	94.314	0.21051		148.4	187	62.317	0.24995
					148.6	244.8	188.36	0.434851		148.6	316.714	73.021	0.187361		148.6	356.571	105.886	0.228963		148.6	181.333	70.933	0.281184
					148.8	257.4	198.93	0.435935		148.8	323.857	58.236	0.152412		148.8	340.571	115.543	0.25332		148.8	174	74.3	0.299235
					149	235.2	208.04	0.469362		149	335.429	53.086	0.136638		149	319.429	90.314	0.220417		149	166.667	91	0.353169
					149.2	266.8	221.46	0.45357		149.2	354.143	60.864	0.146658		149.2	312	92.4	0.228487		149.2	158	85.433	0.350952
					149.4	225.4	243.33	0.519126		149.4	325.714	83.429	0.203911		149.4	311	78.164	0.200852		149.4	165.333	85.4	0.340601
					149.6	260.6	264.17	0.503401		149.6	329	75.55	0.186751		149.6	318.857	90.771	0.221594		149.6	191.667	61.417	0.242674
					149.8	239.4	241.43	0.502111		149.8	320.571	75.971	0.191584		149.8	326.571	107.529	0.247705		149.8	193.667	48.983	0.201868
					150	239.8	287.01	0.544807		150	314.857	66.543	0.17447		150	325	91.321	0.219353		150	213.333	25	0.104895
					150.2	276.8	285.96	0.508138		150.2	317.857	71.964	0.184608		150.2	338.143	76.236	0.183976		150.2	215.333	30.233	0.123117
					150.4	306.4	241.68	0.440958		150.4	312.143	76.393	0.196617		150.4	332.714	88.936	0.210923		150.4	231.333	30.767	0.117385
					150.6	278.4	237.88	0.460758		150.6	281.857	74.193	0.208378		150.6	331.429	81.286	0.196954		150.6	233.667	45.65	0.163435
					150.8	273.6	239.32	0.466583		150.8	287.429	40.914	0.124608		150.8	333.571	76.036	0.185631		150.8	222.667	55.533	0.199617
					151	252.6	196.77	0.43788		151	276.429	53.893	0.163153		151	343.429	74.114	0.177501		151	233	102.35	0.305204
					151.2	235.2	188.04	0.444287		151.2	276.143	55.621	0.167653		151.2	345	57.607	0.143085		151.2	216.333	115.517	0.348099
					151.4	244.2	193.99	0.442708		151.4	274.857	54.971	0.166667		151.4	331.571	58.279	0.14949		151.4	237.333	111.467	0.319572
					151.6	226.8	201.26	0.470168		151.6	259	80.479	0.237065		151.6	333.143	56.629	0.145287		151.6	237.333	92.8	0.281099
					151.8	242.6	214.87	0.469692		151.8	254.286	87.143	0.25523		151.8	337	57.15	0.144996		151.8	221.333	102.267	0.316028
					152	301.8	221.71	0.423507		152	278.571	78.643	0.220156		152	356.857	52.586	0.128432		152	211.333	101.433	0.32431
					152.2	295.4	239.23	0.447468		152.2	261.714	81.2	0.236794		152.2	331.429	58	0.148936		152.2	189	93.55	0.331092
					152.4	257	233.75	0.476312		152.4	284.714	98.764	0.257548		152.4	319.714	48.871	0.132592		152.4	207.333	83.3	0.286615
					152.6	271.4	212.23	0.438827		152.6	296.286	115.757	0.280935		152.6	286.714	51.236	0.151607		152.6	197.333	105.467	0.348305
					152.8	233.2	210.14	0.473993		152.8	298.714	110.493	0.270017		152.8	292.429	59.664	0.169456		152.8	205.667	76.383	0.270815
					153	211.4	215.23	0.504489		153	302.857	82.857	0.214815		153	297.429	50.986	0.146336		153	202.667	61.867	0.233871
					153.2	191	191.05	0.500065		153.2	295	82.393	0.218321		153.2	296.143	48.193	0.139959		153.2	197.667	48.45	0.196858
					153.4	254	241.5	0.487386		153.4	302.714	86.293	0.221828		153.4	283.571	58.25	0.170411		153.4	170	62.167	0.267767
					153.6	241.6	253.12	0.511643		153.6	323.286	86.979	0.212006		153.6	337	65.007	0.161706		153.6	187.333	65.633	0.259454
					153.8	235.8	270.01	0.533817		153.8	308	64.743	0.173693		153.8	345.571	66.721	0.16183		153.8	191	64.45	0.2523
					154	235.6	270.22	0.534222		154	291	35.593	0.108982		154	348.429	67.15	0.161582		154	202.333	93.883	0.316941
					154.2	270.8	270.66	0.499871		154.2	310.286	29.771	0.087548		154.2	343.714	62.814	0.154514		154.2	168.333	99.917	0.372476
					154.4	232.4	241.18	0.50927		154.4	322	36.9	0.102814		154.4	339.143	74.329	0.179767		154.4	206.333	92.683	0.30996
					154.6	224.6	228.37	0.504161		154.6	341.286	35.221	0.093548		154.6	360.857	79.529	0.180588		154.6	271	76.117	0.219283
					154.8	225.6	205.52	0.476712		154.8	330.714	36.607	0.09966		154.8	356.571	68.029	0.160218		154.8	272.333	69.05	0.202265
					155	196.6	216.97	0.524627		155	327.286	46.779	0.125055		155	322.857	53.571	0.142315		155	243	91.183	0.272854
					155.2	162	238.5	0.595506		155.2	312.143	46.679	0.130089		155.2	317	49.15	0.134235		155.2	213.667	79.317	0.270721
					155.4	116.6	257.37	0.68821		155.4	326.571	57.243	0.149142		155.4	324.143	46.364	0.125137		155.4	257	84.817	0.248135
					155.6	145	260.55	0.642461		155.6	315.714	63.214	0.166824		155.6	327.143	44.214	0.119061		155.6	292	57.067	0.163484
					155.8	178	244.1	0.578299		155.8	299.429	57.886	0.162002		155.8	307.286	61.779	0.167392		155.8	281.333	42.6	0.131509
					156	243.2	223.64	0.479051		156	303.714	64.814	0.175873		156	288.143	45.879	0.137352		156	277.333	63.8	0.187024
					156.2	282.6	201.27	0.415959		156.2	292.714	67.221	0.18676		156.2	287.286	52.064	0.153424		156.2	206.667	66.333	0.242979
					156.4	330.6	154.87	0.31901		156.4	292.143	54.821	0.158003		156.4	298.286	62.8	0.17392		156.4	227.667	86.95	0.276368
					156.6	335.4	178.63	0.347509		156.6	306.143	73.121	0.192798		156.6	300.714	54.393	0.153173		156.6	220.333	83.65	0.27518
					156.8	321.8	177.31	0.355252		156.8	303.143	76.986	0.202525		156.8	302.714	68.721	0.185016		156.8	242	71.9	0.229054
					157	296	161.6	0.353147		157	309	75.407	0.196165		157	320.429	80.264	0.200314		157	219.667	94.017	0.299718
					157.2	312.2	156.19	0.333461		157.2	316.143	86.336	0.21451		157.2	358.857	53.771	0.130314		157.2	205	55.75	0.213806
					157.4	309.6	168.92	0.353005		157.4	316.714	87.736	0.216926		157.4	372.286	67.243	0.152989		157.4	231.667	66.75	0.223681
					157.6	294.2	131.69	0.309211		157.6	322.286	81.171	0.20119		157.6	361.143	65.086	0.152701		157.6	264.333	40.45	0.132717
					157.8	309.2	140.34	0.312186		157.8	329	88.121	0.211261		157.8	347.714	55.043	0.136665		157.8	283	97.85	0.256925
					158	324.8	171.76	0.3459		158	327	76.364	0.189318		158	338.286	65.229	0.161651		158	258	104.433	0.288145
					158.2	311	167.05	0.34944		158.2	326	80.129	0.197299		158.2	340.143	52.421	0.133536		158.2	227.333	123.633	0.352265
					158.4	330.4	180.68	0.353526		158.4	331.857	88.264	0.210092		158.4	323.857	53.521	0.141824		158.4	218.333	122.75	0.359883
					158.6	364.2	178.79	0.329269		158.6	351.857	83.121	0.191093		158.6	290.714	66.179	0.18543		158.6	200	128	0.390244
					158.8	370.8	158.86	0.299928		158.8	352.714	74.364	0.174123		158.8	279.143	69.471	0.199279		158.8	209	129.883	0.383269
					159	358.6	123.67	0.256433		159	366.571	71.529	0.16327		159	302	78.471	0.206248		159	241	105.617	0.304707
					159.2	354	105.3	0.229262		159.2	362.714	73.721	0.168917		159.2	324	97.657	0.231603		159.2	253.333	78.667	0.236948
					159.4	310.2	101.89	0.247252		159.4	361.714	72.629	0.167215		159.4	324.857	113.329	0.258631		159.4	266	94.7	0.262545
					159.6	299	119.85	0.286141		159.6	373.571	63.464	0.145215		159.6	335.571	122.65	0.267665		159.6	220.667	87.633	0.284247
					159.8	282	153.1	0.351873		159.8	363	85.279	0.190236		159.8	353.714	95.6	0.212769		159.8	226.333	135.35	0.374222
					160	277.2	170.34	0.380614		160	338.429	93.364	0.216225		160	362.571	82.871	0.186043		160	234.333	82.95	0.261438
					160.2	264.4	170.38	0.391876		160.2	352.286	92.957	0.208779		160.2	357.571	79.121	0.181183		160.2	226.667	92	0.288703
					160.4	249.2	139.54	0.358955		160.4	352	104.543	0.228988		160.4	352.429	60.379	0.146263		160.4	218.667	61.067	0.218303
					160.6	257.6	114.92	0.308494		160.6	349.429	100.243	0.222925		160.6	318.714	48.35	0.131721		160.6	182	80.9	0.307722
					160.8	287.2	77.64	0.212806		160.8	349.286	106.964	0.234442		160.8	373.286	50.621	0.119416		160.8	201	73.283	0.267181
					161	299.8	61.81	0.17093		161	341.857	116.193	0.253669		161	356.143	41.336	0.103995		161	209	77.217	0.269784
					161.2	304.4	72.98	0.193386		161.2	323.286	83.693	0.205644		161.2	358.143	66.521	0.156645		161.2	216.333	86.517	0.285675
					161.4	324.8	83.96	0.205402		161.4	342.286	66.886	0.163466		161.4	359.429	85.743	0.192606		161.4	196.667	115.833	0.370667
					161.6	341.8	101.31	0.228634		161.6	325.429	61.729	0.159441		161.6	369.714	100.8	0.214234		161.6	220.667	119.967	0.352187
					161.8	301.2	119.94	0.284798		161.8	315.143	66.386	0.173999		161.8	387.857	89.893	0.188159		161.8	230	124.833	0.351808
					162	281	134.35	0.323462		162	329.429	61.671	0.157687		162	412.857	86.786	0.173695		162	254.667	129.933	0.33784
					162.2	243.2	124.24	0.338123		162.2	334.714	50.121	0.130241		162.2	366.857	79.514	0.178135		162.2	220.333	153.65	0.410847
					162.4	243.6	122.22	0.334099		162.4	329.143	33.829	0.093199		162.4	368.857	80.129	0.178466		162.4	215.667	150.217	0.410559
					162.6	226.4	98.68	0.303556		162.6	339.714	37.3	0.098935		162.6	350.857	67.171	0.160686		162.6	191	114.117	0.37401
					162.8	266.2	99.29	0.271663		162.8	329.571	38.379	0.104304		162.8	359.571	68.164	0.159361		162.8	229	68.55	0.230381
					163	297	67.55	0.185297		163	319	29.764	0.085342		163	371.143	43.586	0.105095		163	223	61.183	0.215295
					163.2	395	84.05	0.175451		163.2	298.286	21.229	0.06644		163.2	342.143	59.75	0.148671		163.2	258.333	44.75	0.147649
					163.4	439.2	97.24	0.181269		163.4	279	39.336	0.123567		163.4	355.571	50.079	0.123453		163.4	238.333	50.75	0.175555
					163.6	432.6	114.97	0.209964		163.6	274.286	33.286	0.108221		163.6	364.286	47.071	0.11443		163.6	241	62.283	0.205364
					163.8	434.2	100.89	0.188548		163.8	278.143	53.093	0.160287		163.8	371.429	54.286	0.127517		163.8	229.333	59.867	0.207008
					164	417.6	117.32	0.219323		164	281.714	58.343	0.171568		164	384.571	48.771	0.112547		164	248	78.933	0.241436
					164.2	353.2	105.34	0.229729		164.2	289.286	59.107	0.169657		164.2	414.714	47.55	0.102863		164.2	225	60.417	0.211679
					164.4	330.2	102.29	0.236514		164.4	292.429	70.093	0.193348		164.4	383.286	53.55	0.122586		164.4	237.667	105.117	0.306656
					164.6	310.6	77.87	0.200453		164.6	331.857	73.121	0.180556		164.6	389.286	65.536	0.144091
					164.8	296.8	75.96	0.203777		164.8	337.571	43.836	0.114932		164.8	363.286	82.836	0.18568
					165	305.6	72.72	0.192218		165	359.143	56.471	0.135875		165	372.429	81.521	0.179582
					165.2	305.6	66.12	0.177876		165.2	347.143	38.214	0.099166		165.2	367.286	69.636	0.159378
					165.4	290.4	52.48	0.153056		165.4	352.429	43.807	0.110558		165.4	357.143	92.571	0.205845
					165.6	299	56.05	0.157865		165.6	352.714	50.364	0.124949		165.6	331.286	81.579	0.197592
					165.8	297	56.95	0.160898		165.8	342	49.186	0.125735		165.8	357.286	90.993	0.202983
					166	279.2	63.04	0.184198		166	321.286	51.793	0.138826		166	360.571	63.4	0.149538
					166.2	252.6	61.37	0.195465		166.2	315.286	64.807	0.170503		166.2	373.143	58.914	0.136358
					166.4	259	60.65	0.189739		166.4	306.714	57.093	0.156932		166.4	345.286	56.021	0.139597
					166.6	246.2	83.29	0.252785		166.6	323.286	59.693	0.155865		166.6	336.571	49.029	0.127149
					166.8	207.6	120.02	0.366339		166.8	315.857	66.779	0.174523		166.8	344.571	33.914	0.089605
					167	209.8	136.51	0.394184		167	312.286	62.957	0.167777		167	347.429	25.2	0.067628
					167.2	256.2	138.59	0.351047		167.2	329	69.264	0.173915		167.2	345.571	19.436	0.053247
					167.4	261	158.75	0.378201		167.4	348.143	60.164	0.147351		167.4	336.286	43.9	0.11547
					167.6	275.8	146.81	0.347389		167.6	351.429	68.857	0.163834		167.6	351.857	61.55	0.148885
					167.8	317.8	103.11	0.244969		167.8	360.857	71.386	0.165152		167.8	401.286	65.65	0.140598
					168	348.2	94.79	0.213978		168	358.714	73.35	0.169766		168	420.714	89.679	0.175705
					168.2	320.2	94.59	0.228043		168.2	381	68.95	0.153239		168.2	426.857	83.657	0.163868
					168.4	294.4	70.28	0.192717		168.4	378.143	71.093	0.158253		168.4	403.571	102.536	0.202597
					168.6	289.2	53.14	0.155226		168.6	373.286	77.05	0.171095		168.6	425.571	109.293	0.204338
					168.8	296.8	69.96	0.190751		168.8	370.286	68.343	0.15581		168.8	436.571	116.886	0.211192
					169	267.2	54.64	0.169774		169	367.429	60.2	0.140776		169	419.286	90.607	0.177698
					169.2	263.2	64.24	0.196189		169.2	356.714	66.307	0.156747		169.2	379	103.336	0.21424
					169.4	274.4	54.48	0.165653		169.4	351.143	77.586	0.180967		169.4	369.857	94.936	0.204254
					169.6	264.6	89.77	0.253323		169.6	345.857	73.279	0.174833		169.6	357.714	93.686	0.207545
					169.8	214	77.1	0.264857		169.8	345.714	82.857	0.193333		169.8	381.429	105.071	0.215974
					170	186	86.3	0.31693		170	340.571	69.257	0.168991		170	370.857	104.457	0.219764
					170.2	167	84.45	0.335852		170.2	337.143	87.429	0.205922		170.2	384.714	91.05	0.191376
					170.4	196.6	106.97	0.352373		170.4	367	95.221	0.206008		170.4	393.571	98.464	0.200116
					170.6	224.6	72.57	0.244204		170.6	366.429	94.393	0.204836		170.6	392.143	80.964	0.171133
					170.8	288.6	71.37	0.198267		170.8	385.143	78.457	0.169235		170.8	402.571	73.157	0.153779
					171	285.4	79.73	0.218361		171	378.429	75.793	0.166863		171	377.571	87.264	0.187731
					171.2	327	75.25	0.187073		171.2	405	68.036	0.143828		171.2	369	75.836	0.17048
					171.4	308	83.8	0.213885		171.4	411.429	77.286	0.158141		171.4	348.714	100.85	0.224328
					171.6	289.4	93.53	0.244248		171.6	401.571	77.207	0.161259		171.6	327.714	103.9	0.240724
					171.8	259.2	92.84	0.26372		171.8	368.571	78.571	0.175719		171.8	322.571	105.586	0.246605
					172	289.8	71.91	0.198806		172	347.571	86.907	0.200026		172	317.143	124.143	0.281321
					172.2	309.8	66.31	0.176305		172.2	345.286	97.164	0.219605		172.2	300.714	130.964	0.303384
					172.4	327.6	51.62	0.136122		172.4	339.714	100.729	0.228698		172.4	316	116.057	0.268615
					172.6	343.8	62.41	0.15364		172.6	308.571	90.429	0.226638		172.6	315.429	108.514	0.255964
					172.8	338.2	62.09	0.155113		172.8	310.857	80.743	0.206187		172.8	331.143	90.586	0.214796
					173	338.8	52.06	0.133193		173	322.714	75.293	0.189175		173	350.286	81.057	0.187918
					173.2	362.4	61.68	0.145444		173.2	334.286	66.571	0.166073		173.2	372.571	92.514	0.198919
					173.4	316.6	61.37	0.162367		173.4	339.286	61.75	0.153976		173.4	378.143	80.379	0.175299
					173.6	308.4	45.18	0.127779		173.6	320.714	69.393	0.177882		173.6	380.429	69.836	0.155099
					173.8	321.2	63.94	0.166018		173.8	312.429	85.664	0.215187		173.8	388.143	75.593	0.163008
					174	335.4	63.63	0.159462		174	325.286	101.736	0.238245		174	395.143	75.386	0.160215
					174.2	285.8	67.31	0.19062		174.2	306.714	113.093	0.269392		174.2	407.857	72.321	0.150614
					174.4	358.4	67.88	0.159238		174.4	309.143	102.971	0.249861		174.4	400.714	67.536	0.14423
					174.6	380.2	89.99	0.191391		174.6	325.571	102.436	0.239332		174.6	381	51.379	0.118828
					174.8	349.8	66.51	0.159761		174.8	324.571	98.629	0.233054		174.8	389.571	48.664	0.111046
					175	357.8	66.11	0.155953		175	356.429	68.607	0.161415		175	393.286	56.907	0.126406
					175.2	403.2	78.44	0.16286		175.2	353.714	63.314	0.151822		175.2	419	65.336	0.134898
					175.4	368	89	0.194748		175.4	352.286	40.671	0.103501		175.4	410.429	75.336	0.155087
					175.6	306.2	85.49	0.218259		175.6	371.857	31.693	0.078535		175.6	392	82.829	0.174439
					175.8	311.4	109.63	0.260385		175.8	354.714	41.693	0.105177		175.8	389	86.264	0.181508
					176	326.6	113.67	0.258182		176	353.571	54.036	0.132568		176	403	98.707	0.196743
					176.2	275.6	116.22	0.296616		176.2	350.571	38.186	0.098225		176.2	390.714	99.893	0.203611
					176.4	273.4	109.93	0.286776		176.4	305.571	53.15	0.148165		176.4	438.857	112.2	0.203609
					176.6	294.4	106.68	0.265982		176.6	305.714	39	0.113137		176.6	422.143	105.179	0.199458
					176.8	297.4	103.33	0.257854		176.8	290.571	60.471	0.172262		176.8	429.571	104.664	0.195914
					177	224	103.4	0.315822		177	259.143	60.9	0.190287		177	438.429	85.936	0.163886
					177.2	220.8	93.56	0.297621		177.2	258.143	51.093	0.165223		177.2	454.857	94.4	0.171868
					177.4	250.6	112.07	0.309014		177.4	235.714	36.071	0.13272		177.4	448.286	90.157	0.167441
					177.6	303.2	112.24	0.270171		177.6	236.429	45.179	0.160431		177.6	456.714	91.164	0.166395
					177.8	285.8	84.31	0.227797		177.8	253	42.493	0.143803		177.8	442.429	83.021	0.158001
					178	347.2	94.64	0.214195		178	256.429	47.75	0.15698		178	420.714	81.964	0.163055
					178.2	352.6	88.77	0.201124		178.2	253.286	48.764	0.161444		178.2	417.571	85.836	0.17051
					178.4	334	60.3	0.152929		178.4	279.286	56.75	0.168881		178.4	432.286	91.957	0.175409
					178.6	278.8	56.86	0.169398		178.6	272.286	59.814	0.180109		178.6	413.857	100.307	0.195088
					178.8	332	70.8	0.17577		178.8	255	76.107	0.229857		178.8	413.857	101.307	0.19665
					179	323.8	34.41	0.096061		179	250.714	80.321	0.242637		179	430.429	89.193	0.17165
					179.2	350.4	31.48	0.082434		179.2	252.143	89.536	0.262047		179.2	368.857	93.843	0.202816
					179.4	342	49.5	0.126437		179.4	233.714	95.457	0.289992		179.4	383.143	76.271	0.166019
					179.6	330.8	45.06	0.119885		179.6	231.714	99.986	0.301434		179.6	375.286	61.236	0.140281
					179.8	296.2	82.59	0.218036		179.8	222.143	118.464	0.347803		179.8	371.143	62.3	0.143733
					180	300.8	114.76	0.276157		180	213.714	118.6	0.356891		180	393.143	67.057	0.145713
					180.2	311.8	123.01	0.282905		180.2	223.143	108.129	0.326405		180.2	383	67.993	0.150763
					180.4	311	110.45	0.262071		180.4	235.286	111.093	0.320727		180.4	404	85.657	0.174933
					180.6	344.8	120.56	0.259068		180.6	226.429	97.393	0.300761		180.6	469.571	85.379	0.153849
					180.8	372.2	91.39	0.197135		180.8	228.857	89.557	0.28126		180.8	478.857	108.057	0.184111
					181	369	97.35	0.208749		181	236.143	67.336	0.22188		181	494	100.729	0.169369
					181.2	324	84.6	0.207048		181.2	241.286	41.507	0.146776		181.2	465.143	106.886	0.186854
					181.4	356.8	75.16	0.173998		181.4	258.857	45.629	0.149855		181.4	448.714	105.707	0.190662
					181.6	344	60.2	0.148936		181.6	249	47.979	0.161556		181.6	452	83.114	0.155321
					181.8	318.4	50.88	0.137782		181.8	234.571	53.986	0.187088		181.8	438.714	86.921	0.165364
					182	316.2	68.99	0.179106		182	243.571	64.536	0.209459		182	407.429	59.629	0.127669
					182.2	349.2	67.94	0.162871		182.2	248	56.743	0.186199		182.2	413.143	59.486	0.125861
					182.4	318.2	62.29	0.16371		182.4	239.714	68.014	0.22102		182.4	401.571	71.921	0.151895
					182.6	332	89.4	0.21215		182.6	240.714	65.393	0.213627		182.6	416.429	51.321	0.10972
					182.8	328.8	89.16	0.213322		182.8	249.286	67.821	0.213875		182.8	421.857	47.479	0.101161
					183	306.4	72.88	0.192154		183	257.143	62.143	0.194631		183	430.714	72.036	0.143283
					183.2	263	92.65	0.260509		183.2	254.571	51.414	0.168028		183.2	434.571	58.557	0.118746
					183.4	269.4	97.33	0.2654		183.4	250.857	59.6	0.191975		183.4	442	90.614	0.170131
					183.6	272.4	65.78	0.194512		183.6	257.143	62.429	0.195351		183.6	449.714	102.514	0.185637
					183.8	293.2	59.14	0.167849		183.8	265	61.321	0.187917		183.8	486.571	91.814	0.158742
					184	308.2	67.79	0.180297		184	262.286	61.029	0.188759		184	485.143	106.314	0.17975
					184.2	339.6	63.82	0.158197		184.2	243.571	51.107	0.173434		184.2	475.143	103.243	0.178502
					184.4	349.4	79.73	0.185795		184.4	258.857	42.771	0.141802		184.4	463.714	91.814	0.165274
					184.6	314.6	109.27	0.257791		184.6	276.571	38.886	0.123268		184.6	431.714	106.557	0.197962
					184.8	297.4	111.93	0.273447		184.8	280.286	38.271	0.12014		184.8	438	107.1	0.196478
					185	316.2	93.39	0.228008		185	284.429	44.064	0.134141		185	416.571	89.6	0.177015
					185.2	324.6	96.97	0.230021		185.2	274	44.729	0.140334		185.2	392.714	89.936	0.186337
					185.4	314.6	104.47	0.24929		185.4	285.571	53.293	0.157269		185.4	381	87.521	0.186803
					185.6	329.4	111.73	0.253281		185.6	287	52.793	0.155368		185.6	401	82.807	0.171157
					185.8	340.8	127.96	0.272976		185.8	259.429	60.171	0.188271		185.8	393.571	102.321	0.206338
					186	330	123.1	0.271684		186	248	60.171	0.195253		186	393.143	78.486	0.166414
					186.2	327	121.65	0.271147		186.2	244.571	54.629	0.182582		186.2	400.429	57.407	0.125388
					186.4	336.4	119.58	0.262248		186.4	225.857	51.85	0.186707		186.4	412.429	67.95	0.141451
					186.6	340.2	95.99	0.220065		186.6	228.571	52	0.185336		186.6	411.286	100.864	0.196943
					186.8	339.8	79.61	0.189814		186.8	207.714	51.9	0.199912		186.8	427.143	113.357	0.209726
					187	295	107.25	0.266625		187	213.143	70.2	0.247756		187	427.571	129.907	0.233026
					187.2	298	96.1	0.243847		187.2	220.143	70.421	0.242361		187.2	432.571	122.943	0.221314
					187.4	258	95.5	0.270156		187.4	231.429	87.143	0.273543		187.4	456.714	143.45	0.239018
					187.6	264.8	91.16	0.256096		187.6	216.429	92.179	0.298692		187.6	423.857	154.95	0.267706
					187.8	273.6	110.72	0.288093		187.8	233.714	84.171	0.264785		187.8	416.429	149.607	0.264307
					188	300	97.2	0.244713		188	239.571	84.593	0.260957		188	396	115.486	0.225785
					188.2	274.8	89.46	0.245594		188.2	237	88.293	0.271426		188.2	405.286	117.879	0.225318
					188.4	304.8	90.56	0.229057		188.4	245	81.607	0.249863		188.4	378.429	109.221	0.223975
					188.6	307.2	82.24	0.211175		188.6	262.143	76.321	0.225493		188.6	391	111.164	0.22137
					188.8	299.2	76.64	0.203917		188.8	240.143	61.421	0.203676		188.8	385.714	108.714	0.219879
					189	288.8	83.16	0.223572		189	243.143	49.557	0.16931		189	424.143	121.936	0.223293
					189.2	300	122.4	0.289773		189.2	237.714	61.114	0.204513		189.2	415.857	114.35	0.21567
					189.4	271	93.65	0.256822		189.4	238.286	48.8	0.169984		189.4	442.714	130.15	0.227192
					189.6	269	87.75	0.245971		189.6	252.571	33.657	0.117588		189.6	433.286	126.621	0.226147
					189.8	240.6	78.97	0.247113		189.8	243.429	30.257	0.110554		189.8	456.286	112.471	0.197749
					190	261.2	71.94	0.215945		190	233.857	39.307	0.143896		190	476	123.629	0.206175
					190.2	290	33.1	0.102445		190.2	241.286	49.507	0.170249		190.2	452.286	132.957	0.227183
					190.4	278	41.1	0.1288		190.4	260.286	45.129	0.147762		190.4	449.429	120.671	0.211667
					190.6	287	74.05	0.205096		190.6	257	36.15	0.123316		190.6	451.571	117.993	0.207163
					190.8	294.8	70.06	0.192019		190.8	259.571	48.45	0.157294		190.8	433.429	121.9	0.21951
					191	287.8	65.41	0.185187		191	256.857	51.443	0.16686		191	434.714	118.264	0.213868
					191.2	257.2	81.94	0.241611		191.2	249	59.121	0.191877		191.2	430.714	129.893	0.2317
					191.4	297	79.15	0.210421		191.4	264	52.943	0.167042		191.4	417.857	126.393	0.232233
					191.6	302.4	66.28	0.179776		191.6	278.286	40.8	0.127865		191.6	458.714	107.064	0.189234
					191.8	310.6	112.27	0.265495		191.8	262.714	46.15	0.149418		191.8	458.286	119.229	0.206451
					192	327.4	91.63	0.218672		192	260.429	53.979	0.171684		192	476.714	145.593	0.233957
					192.2	338.6	88.67	0.207527		192.2	249.143	59.257	0.192144		192.2	512	136.686	0.210712
					192.4	367.4	117.03	0.241583		192.4	238.143	66.807	0.219076		192.4	508.143	128.021	0.20124
					192.6	360.4	93.78	0.206482		192.6	243.714	64.957	0.210441		192.6	515.429	124.943	0.19511
					192.8	399.6	46.42	0.104076		192.8	228.857	66.986	0.226423		192.8	520.857	107.243	0.170742
					193	400	48.4	0.107939		193	216	63.629	0.227547		193	491.286	121.15	0.197817
					193.2	402.2	50.49	0.111533		193.2	228.714	67.564	0.228043		193.2	452.571	93.657	0.171461
					193.4	398	33.3	0.077208		193.4	232.571	67.086	0.223875		193.4	446.286	102.829	0.187263
					193.6	409.6	49.92	0.108635		193.6	240.143	61.564	0.204053		193.6	421.143	108.371	0.204662
					193.8	383.2	50.44	0.116318		193.8	239.571	54.021	0.184001		193.8	416.286	114.757	0.216098
					194	332.6	61.77	0.15663		194	245.714	44.429	0.153127		194	427.143	119.643	0.218811
					194.2	291.2	53.04	0.154079		194.2	231	41.45	0.152138		194.2	428.429	127.293	0.229059
					194.4	243.2	54.24	0.182356		194.4	247.286	51.921	0.17353		194.4	453.571	127.607	0.219566
					194.6	224.8	38.96	0.14771		194.6	235.714	50.357	0.17603		194.6	466.714	172.95	0.270376
					194.8	215.6	40.62	0.158536		194.8	231.143	61.871	0.211155		194.8	453.143	129.629	0.222435
					195	266.4	35.88	0.118698		195	231.286	49.15	0.175263		195	490	123.214	0.200932
					195.2	324.6	28.17	0.079854		195.2	241.571	49.921	0.171261		195.2	478.143	116.236	0.195558
					195.4	348.2	16.39	0.044955		195.4	244.429	49.636	0.168792		195.4	444.143	122.936	0.216788
					195.6	352.4	37.58	0.096364		195.6	262.286	52.886	0.1678		195.6	453	123.35	0.214019
					195.8	370.6	47.87	0.114393		195.8	246.286	51.971	0.17425		195.8	460.286	107.7	0.189617
					196	341.6	54.52	0.137635		196	249.857	58.364	0.189358		196	484.429	67.207	0.121832
					196.2	353.8	56.91	0.138565		196.2	244.857	51.9	0.17489		196.2	497.143	87.429	0.14956
					196.4	357.8	52.91	0.128826		196.4	257.286	64.707	0.200958		196.4	463.143	95.271	0.170611
					196.6	367	47.85	0.115343		196.6	242.143	64.607	0.210618		196.6	489.286	79.393	0.139609
					196.8	343.6	62.82	0.154569		196.8	226.143	78.407	0.257452		196.8	489.857	56.507	0.103424
					197	374.8	75.46	0.167592		197	219	83.621	0.276324		197	470.286	50.771	0.097439
					197.2	305.6	90.32	0.228127		197.2	241.143	83.943	0.258218		197.2	442.571	58.871	0.117404
					197.4	302	93.7	0.236796		197.4	244.429	64.636	0.209134		197.4	420.429	66.836	0.137165
					197.6	284.6	106.17	0.271694		197.6	267.857	55.321	0.171179		197.6	423.571	73.393	0.147682
					197.8	298.6	82.27	0.216005		197.8	255.571	54.364	0.175405		197.8	412.857	63.929	0.134082
					198	300.2	81.19	0.212879		198	272.857	48.071	0.149789		198	398.429	80.936	0.16884
					198.2	347.4	53.03	0.132433		198.2	282.857	37	0.115677		198.2	434.571	84.414	0.162652
					198.4	347	57.25	0.14162		198.4	272.857	41.786	0.132804		198.4	448.857	80.986	0.152849
					198.6	335.6	59.62	0.150853		198.6	265.143	46.743	0.149872		198.6	462.571	101.443	0.179859
					198.8	341	84.15	0.19793		198.8	260.714	70.964	0.213955		198.8	481.571	94.921	0.164653
					199	326	69.9	0.17656		199	250	62.5	0.2		199	482.286	73.457	0.132178
					199.2	326.4	80.48	0.197798		199.2	253	61.064	0.194432		199.2	498.429	94.936	0.159996
					199.4	305.4	88.33	0.224342		199.4	235.429	77.086	0.246663		199.4	511.143	90.014	0.149735
					199.6	320.8	85.76	0.210941		199.6	224.857	78.757	0.259399		199.6	478	98.814	0.17131
					199.8	310.2	60.69	0.163633		199.8	244.286	82.643	0.252786		199.8	452.143	109.821	0.195424
					200	264	60.8	0.187192		200	259.714	77.3	0.229367		200	444.429	82.064	0.15587
					200.2	235.6	55.82	0.191545		200.2	260.143	70.421	0.213034		200.2	445.429	89.871	0.16789
					200.4	247.2	50.64	0.170024		200.4	281.429	65.214	0.188131		200.4	451.286	106.436	0.19084
					200.6	219.6	53.42	0.195663		200.6	290.857	69.457	0.192768		200.6	468.571	77.143	0.141361
					200.8	191	70.05	0.268339		200.8	291.143	57.3	0.164446		200.8	474.429	83.421	0.149541
					201	233.4	71.13	0.233573		201	301.714	49.343	0.140555		201	473.286	75.764	0.137992
					201.2	208.6	93.37	0.309203		201.2	305.714	31	0.092066		201.2	479.143	64.9	0.119292
					201.4	168.2	102.39	0.378395		201.4	282.143	29.036	0.093309		201.4	482.429	64.164	0.11739
					201.6	232.2	76.39	0.247545		201.6	281.714	26.486	0.085937		201.6	494.143	50.293	0.092376
					201.8	258.6	73.07	0.220309		201.8	280.714	33.536	0.106717		201.8	487.857	43.179	0.08131
					202	259	67.05	0.205643		202	255.571	38.793	0.131785		202	443.571	43.821	0.08991
					202.2	287.6	49.02	0.145624		202.2	261.286	39.364	0.130931		202.2	450	42.929	0.087089
					202.4	285.6	45.12	0.13643		202.4	256.143	41.907	0.140604		202.4	443.143	61.129	0.121222
					202.6	272.6	65.57	0.193897		202.6	254.714	34.121	0.118134		202.6	452	69.829	0.133815
					202.8	290.2	71.29	0.197212		202.8	259.857	24.864	0.087328		202.8	449.714	72.943	0.139562
					203	307.8	81.61	0.209573		203	266.714	22.95	0.07923		203	420.286	65.557	0.134935
					203.2	333.2	59.34	0.151169		203.2	246.571	29.529	0.106949		203.2	417.429	62.414	0.130072
					203.4	407.8	45.41	0.100196		203.4	250.714	5.179	0.020237		203.4	455.286	62.093	0.120014
					203.6	367.4	46.43	0.112196		203.6	245.143	8.6	0.033893		203.6	444.429	57.064	0.113789
					203.8	375.2	43.44	0.103765		203.8	250.714	13.179	0.049939		203.8	467.286	51.35	0.09901
					204	346.4	38.68	0.100447		204	250.714	28.321	0.101498		204	468.857	28.271	0.056869
					204.2	321	61.55	0.160894		204.2	264.143	35.793	0.119335		204.2	469.857	31.364	0.062576
					204.4	288.2	102.39	0.262142		204.4	263	32.279	0.109316		204.4	493.571	54.893	0.100085
					204.6	321.2	94.54	0.227402		204.6	250.143	25.921	0.093896		204.6	495	64.107	0.11466
					204.8	289	73.35	0.202429		204.8	255.714	33.357	0.115394		204.8	503.286	73.264	0.127074
					205	285.2	86.34	0.232384		205	254.286	29.429	0.103726		205	500.143	90.279	0.152905
					205.2	275.6	70.42	0.203514		205.2	232.429	42.95	0.155967		205.2	496.571	91.886	0.156147
					205.4	317.8	44.71	0.123335		205.4	216.429	36.893	0.145637		205.4	484.857	100.186	0.171245
					205.6	312.2	42.39	0.119547		205.6	199.857	41.864	0.173192		205.6	499	113.907	0.185847
					205.8	327.4	50.83	0.134389		205.8	189.429	40.1	0.174706		205.8	503.429	99.543	0.165087
					206	327.8	53.61	0.140557		206	185.857	41.136	0.18122		206	509	101.121	0.16574
					206.2	312.8	68.16	0.178916		206.2	185.857	59.421	0.242261		206.2	496	100.057	0.167865
					206.4	264.4	79.38	0.230903		206.4	196.143	57.764	0.227502		206.4	494.429	93.85	0.159533
					206.6	229.6	75.92	0.248494		206.6	193.857	44.45	0.186524		206.6	503.143	95.129	0.159006
					206.8	214	80.5	0.273345		206.8	192.429	60.807	0.240121		206.8	489	103.979	0.17535
					207	208	81.8	0.282264		207	174	67.443	0.279333		207	459.429	104.6	0.185452
					207.2	276.2	61.19	0.181363		207.2	164.714	83.479	0.336346		207.2	448.429	123.721	0.21624
					207.4	266.8	49.86	0.157456		207.4	171.714	85.843	0.333296		207.4	432.857	125.643	0.224965
					207.6	280.8	56.36	0.167161		207.6	183.714	70.529	0.277406		207.6	429.571	124.664	0.22493
					207.8	269.2	40.74	0.131445		207.8	165.714	59.857	0.265358		207.8	428.857	114.129	0.210187
					208	282.2	30.09	0.096353		208	206.143	61.836	0.230749		208	399.571	114.307	0.22244
					208.2	255.6	64.62	0.201799		208.2	204.714	48.05	0.190098		208.2	407	127.364	0.238347
					208.4	286	72.5	0.202232		208.4	199.714	29.443	0.128483		208.4	432	112.543	0.206674
					208.6	274	79.5	0.224894		208.6	211.429	16.429	0.0721		208.6	438.571	106.5	0.195387
					208.8	300.6	88.57	0.227587		208.8	218.429	11.65	0.050635		208.8	425	96.607	0.185211
					209	297.6	86.92	0.226048		209	210.857	20.314	0.087875		209	406.429	89.821	0.181
					209.2	251.8	88.61	0.260304		209.2	210.143	39.636	0.158683		209.2	409.714	82.371	0.167392
					209.4	253	78.55	0.236918		209.4	174.286	31.429	0.152778		209.4	430.429	63.193	0.128019
					209.6	294.8	80.86	0.215248		209.6	161.857	32.193	0.1659		209.6	461.143	48.657	0.095444
					209.8	307	84.25	0.215335		209.8	160.714	37.964	0.191084		209.8	467.714	45.186	0.088098
					210	343.4	96.03	0.218533		210	152.286	37.386	0.197108		210	432.857	52.5	0.108168
					210.2	380.8	98.96	0.20627		210.2	136.714	46.879	0.25534		210.2	446.286	63.257	0.124145
					210.4	359.8	94.21	0.207506		210.4	126	44.843	0.26248		210.4	489.429	66.386	0.119439
					210.6	356.4	71.98	0.168028		210.6	139.286	47.75	0.255299		210.6	501.571	90.921	0.153456
					210.8	353.4	85.93	0.195593		210.8	151.143	67.729	0.309445		210.8	519	107.764	0.171938
					211	341.8	66.31	0.162481		211	148.571	65	0.304348		211	520.571	93.257	0.151927
					211.2	309.4	47.73	0.133649		211.2	152	61.4	0.287723		211.2	501.857	90.05	0.152135
					211.4	335.6	36.02	0.096927		211.4	160.143	57.993	0.265857		211.4	532.857	79.786	0.130232
					211.6	342.4	50.28	0.128043		211.6	157	40.007	0.203075		211.6	547.571	76.621	0.122753
					211.8	304.2	32.19	0.095692		211.8	136	31.343	0.187297		211.8	535.143	79.671	0.129586
					212	281.8	47.51	0.144271		212	133.143	28.914	0.17842		212	534.714	79.55	0.129505
					212.2	309.4	46.53	0.130728		212.2	118.286	8.943	0.07029		212.2	531	90.593	0.145743
					212.4	301.8	61.31	0.168847		212.4	140.571	6.4	0.043546		212.4	525.714	102.571	0.163256
					212.6	309.8	37.91	0.109028		212.6	135	5.536	0.03939		212.6	533.143	101.057	0.159346
					212.8	341	46.15	0.119204		212.8	124.571	10.057	0.074703		212.8	529.143	97.543	0.155649
					213	331.6	33.82	0.092551		213	138.286	28.229	0.169526		213	548.714	77.136	0.12325
					213.2	303	56.85	0.157982		213.2	148.429	34.007	0.186406		213.2	569.143	81.829	0.125702
					213.4	276	65.6	0.192037		213.4	150.286	19.914	0.117005		213.4	575.429	77.514	0.118715
					213.6	215.2	103.04	0.323781		213.6	162.143	37.607	0.188271		213.6	544.857	61.186	0.100959
					213.8	203.2	116.24	0.363887		213.8	149.857	50.507	0.252077		213.8	530.714	57.893	0.098356
					214	224.8	146.36	0.394331		214	162.571	64.586	0.284322		214	537.429	86.414	0.138519
					214.2	223.4	123.23	0.355509		214.2	165.429	69.586	0.296091		214.2	551.143	91.3	0.142114
					214.4	247.2	126.84	0.339108		214.4	157.571	66.836	0.297832		214.4	535	111.536	0.172513
					214.6	279	117.65	0.296609		214.6	173.714	78.314	0.310736		214.6	502	114.471	0.185688
					214.8	289.4	93.13	0.243458		214.8	174.143	82.293	0.32091		214.8	492.571	103.943	0.17425
					215	295.4	84.03	0.221464		215	193.143	84.629	0.30467		215	493.857	119.021	0.194201
					215.2	321.6	99.92	0.237047		215.2	219.286	77.893	0.262108		215.2	479.143	125.757	0.207897
					215.4	344	90.2	0.207738		215.4	244.714	73.193	0.230233		215.4	484.714	99.479	0.170284
					215.6	321	79.15	0.197801		215.6	248.429	89.293	0.264398		215.6	470.714	112.321	0.192649
					215.8	334	92.3	0.216514		215.8	259.429	85.743	0.248407		215.8	480	101.286	0.174244
					216	371.4	70.03	0.158643		216	265.571	75.293	0.220888		216	482.143	98.893	0.170201
					216.2	369.8	57.51	0.134586		216.2	288.429	92.864	0.243551		216.2	471.429	114	0.194729
					216.4	329.4	79.93	0.19527		216.4	271.286	69.721	0.204457		216.4	490	94.929	0.162291
					216.6	348.8	84.56	0.195126		216.6	264	81.8	0.236553		216.6	530.429	95.621	0.152738
					216.8	350.2	81.29	0.188394		216.8	250.429	70.05	0.218579		216.8	506	101.129	0.166569
					217	302	104.5	0.257073		217	260.143	54.421	0.173006		217	496.571	89.029	0.15203
					217.2	265.8	107.71	0.288372		217.2	253.857	65.164	0.204263		217.2	470.714	94.607	0.167351
					217.4	265.6	87.52	0.247848		217.4	246	64.843	0.208603		217.4	489.571	98.093	0.16692
					217.6	249	94.95	0.276058		217.6	229.143	52.971	0.187766		217.6	497.857	91.964	0.155919
					217.8	299	81.25	0.213675		217.8	229.571	43.664	0.159804		217.8	500.571	90.114	0.152559
					218	297.6	61.92	0.17223		218	222.286	26.743	0.107389		218	491	90.593	0.155767
					218.2	347.8	81.01	0.188918		218.2	218.143	29.521	0.119199		218.2	489.286	89.679	0.154895
					218.4	326	115.9	0.262277		218.4	209.571	31.093	0.129196		218.4	489	92.407	0.158937
					218.6	336.6	85.57	0.202691		218.6	205.429	21.586	0.095085		218.6	515.571	101.079	0.163916
					218.8	250.4	97.68	0.280625		218.8	207.429	28.629	0.121278		218.8	488.429	90.007	0.155604
					219	240.4	116.58	0.326573		219	220.714	26.679	0.107839		219	455.143	88.1	0.162174
					219.2	221.8	101.11	0.313121		219.2	231.857	60.693	0.207461		219.2	439	106.907	0.195834
					219.4	259.4	101.43	0.281102		219.4	229.857	62.936	0.21495		219.4	418.571	109.357	0.207144
					219.6	259	135.45	0.34339		219.6	258.571	72.929	0.219996		219.6	411.714	114.843	0.218101
					219.8	312.2	143.19	0.314434		219.8	268.571	62.857	0.189655		219.8	427.714	94.614	0.181139
					220	339.8	119.61	0.260356		220	278.714	70.064	0.200885		220	397.286	84.564	0.175499
					220.2	344	113.6	0.248252		220.2	286.571	66.957	0.189397		220.2	377	88.436	0.190006
					220.4	333	98.95	0.229077		220.4	276.429	65.321	0.191138		220.4	402	80.329	0.166543
					220.6	315.4	89.23	0.220522		220.6	279.429	54.314	0.162743		220.6	435.714	63.786	0.127699
					220.8	284.2	65.39	0.187048		220.8	287.143	55.643	0.162325		220.8	432.286	75.386	0.148493
					221	269.2	63.74	0.191446		221	250.714	48.893	0.16319		221	425.714	87.714	0.17084
					221.2	285.6	56.72	0.165693		221.2	244.143	57.079	0.18949		221.2	395.286	106.379	0.212051
					221.4	300.8	37.36	0.11048		221.4	247.143	58.643	0.191778		221.4	430.143	134.493	0.238194
					221.6	332.8	44.56	0.118084		221.6	239.143	56.043	0.189856		221.6	451.143	135.3	0.230713
					221.8	340.6	69.77	0.170017		221.8	245.714	57	0.188296		221.8	474.857	147.114	0.236529
					222	332.6	64.77	0.162997		222	231.571	50.136	0.177971		222	466.571	147.957	0.240765
					222.2	382.4	77.68	0.16884		222.2	220.143	43.85	0.166103		222.2	486.286	127.114	0.207229
					222.4	343.8	90.21	0.207852		222.4	242.857	48.571	0.166667		222.4	508.429	112.864	0.18166
					222.6	329	73.35	0.182304		222.6	253	41.35	0.140479		222.6	518.714	116.35	0.18321
					222.8	308.8	54.36	0.149686		222.8	264.714	41.479	0.135466		222.8	492.714	95.936	0.162976
					223	332.6	83.77	0.201191		223	272	26.114	0.087598		223	482.286	111.457	0.18772
					223.2	293.8	99.31	0.252626		223.2	277.143	21.857	0.073101		223.2	454.429	111.707	0.197315
					223.4	306.2	86.89	0.221044		223.4	300.857	18.386	0.057592		223.4	443.571	105.393	0.191985
					223.6	326	103.9	0.241684		223.6	308.143	16.307	0.050261		223.6	434.143	123.007	0.220779
					223.8	337.6	118.52	0.259844		223.8	294.857	16.686	0.053558		223.8	452.286	128.386	0.221099
					224	319.6	123.82	0.279239		224	288	31.886	0.099678		224	482.429	115.021	0.192521
					224.2	277	115.75	0.294717		224.2	283.857	43.093	0.131803		224.2	479	110.05	0.186826
					224.4	319	112.25	0.26029		224.4	269	79.121	0.227281		224.4	475.143	96.243	0.168438
					224.6	302.2	119.69	0.2837		224.6	264.143	99.221	0.273063		224.6	502.143	87.607	0.14855
					224.8	271.6	118.42	0.303625		224.8	242.143	115.75	0.323421		224.8	507.143	102.786	0.168521
					225	303.6	115.42	0.275452		225	270	117.357	0.302969		225	502.143	94.464	0.158336
					225.2	315.4	114.43	0.266222		225.2	267	117.793	0.30612		225.2	490.143	100.493	0.170144
					225.4	299.4	121.63	0.288887		225.4	265.143	112.314	0.297555		225.4	477.286	129.993	0.214058
					225.6	302.6	106.07	0.259549		225.6	256.286	93.471	0.267247		225.6	479.143	127.757	0.210508
					225.8	335	91.25	0.214076		225.8	263.429	77.114	0.226445		225.8	494.857	136.543	0.216254
					226	302.4	69.48	0.186834		226	248.714	53.993	0.178367		226	472.714	146.936	0.237127
					226.2	319	66.45	0.172396		226.2	254	56.157	0.18106		226.2	456.857	148.729	0.245595
					226.4	311	68.45	0.180393		226.4	245.143	66.743	0.213998		226.4	455.571	164.221	0.264962
					226.6	351.6	69.02	0.164091		226.6	266.429	68.821	0.205284		226.6	467.714	152.186	0.2455
					226.8	380.6	78.77	0.171474		226.8	288.429	72.721	0.201361		226.8	501.571	129.779	0.205557
					227	378	93.1	0.197623		227	295.429	70.229	0.192061		227	501.857	120.05	0.193035
					227.2	342.6	87.07	0.202644		227.2	312.286	59.814	0.160748		227.2	495.286	112.236	0.184744
					227.4	338	108.1	0.242322		227.4	327.714	72.186	0.180509		227.4	511	109.593	0.176594
					227.6	297	120.55	0.288708		227.6	337	71.007	0.174034		227.6	523.714	111.957	0.176124
					227.8	294.6	115.07	0.280885		227.8	318.286	69.943	0.180159		227.8	547.857	86.179	0.135921
					228	304	115.4	0.275155		228	303.714	73.243	0.1943		228	552	74.686	0.119176
					228.2	343.2	106.04	0.236043		228.2	280	55	0.164179		228.2	496.714	87.736	0.150117
					228.4	363	81.65	0.183628		228.4	269.571	72.521	0.211993		228.4	503.429	107.971	0.176597
					228.6	393	66.95	0.145559		228.6	269.857	71.507	0.209475		228.6	523	119.421	0.185893
					228.8	393.2	87.34	0.181754		228.8	248.286	71.3	0.223101		228.8	494.571	116.557	0.190724
					229	414.2	70.09	0.144727		229	239.857	54.293	0.184575		229	478.714	97.493	0.169198
					229.2	439.4	80.63	0.155049		229.2	252.143	47.821	0.159424		229.2	441	97.95	0.181742
					229.4	427	88.65	0.171919		229.4	265.571	52.436	0.164888		229.4	419.571	109.45	0.206891
					229.6	416.2	86.79	0.172548		229.6	285.286	66.021	0.187931		229.6	425.714	127	0.229775
					229.8	371.4	69.03	0.156733		229.8	290.286	49.343	0.145285		229.8	439	125.907	0.222881
					230	327.8	85.41	0.206699		230	269.571	75.093	0.217872		230	442.714	118.721	0.21146
					230.2	326	90.1	0.216534		230.2	279	72.764	0.206855		230.2	471.143	109.443	0.188504
					230.4	339.8	76.21	0.183193		230.4	266.286	77.829	0.226171		230.4	483.571	116.679	0.194383
					230.6	334.2	88.09	0.208601		230.6	256.857	84.014	0.246469		230.6	517	108.007	0.172809
					230.8	379.2	97.04	0.203763		230.8	259.714	76.586	0.22773		230.8	524	114.8	0.179712
					231	371.6	116.62	0.238868		231	246.429	77.107	0.238327		231	535.286	80.807	0.131161
					231.2	296.2	98.39	0.249347		231.2	243.714	78.814	0.244364		231.2	531.143	100.3	0.158843
					231.4	298.6	106.87	0.263571		231.4	252.143	53.536	0.175137		231.4	523.143	102.557	0.163908
					231.6	312	91.6	0.226957		231.6	260.571	58.829	0.184185		231.6	504	114.514	0.185144
					231.8	336.8	102.96	0.234128		231.8	274.286	69.571	0.202327		231.8	547.286	111.207	0.168881
					232	412.6	71.97	0.148523		232	289.571	67.379	0.188762		232	530.571	153.757	0.224683
					232.2	468.6	81.57	0.148263		232.2	277.143	63.286	0.1859		232.2	568.857	151.414	0.210218
					232.4	478	73.3	0.132958		232.4	277.429	77.557	0.21848		232.4	587.143	156.643	0.210602
					232.6	480	80.8	0.14408		232.6	294.429	81.279	0.216335		232.6	591.286	141.721	0.193342
					232.8	465.6	75.72	0.13988		232.8	282.571	76.871	0.213863		232.8	583	145.564	0.199796
					233	419.8	93.81	0.182648		233	271.714	70.557	0.206144		233	606.429	143.679	0.191544
					233.2	456	78.2	0.146387		233.2	263.857	59.093	0.182978		233.2	575.571	157.507	0.214857
					233.4	428.6	78.97	0.155584		233.4	239	65.907	0.216155		233.4	589.714	133.943	0.185092
					233.6	431.2	79.24	0.155239		233.6	219.571	65.45	0.229632		233.6	567.857	131.607	0.188154
					233.8	396.8	83.56	0.173953		233.8	221.714	50.343	0.185045		233.8	545.143	141.171	0.205695
					234	408.6	70.17	0.146563		234	219	40.764	0.156928		234	523.429	141.114	0.212348
					234.2	373.2	64.74	0.147828		234.2	230.143	49.493	0.17699		234.2	559.143	130.043	0.188691
					234.4	402.6	59.87	0.129457		234.4	242.286	50.6	0.172764		234.4	564.714	139.193	0.197743
					234.6	372.6	48.77	0.115742		234.6	242.286	55.171	0.185477		234.6	581.143	133.943	0.18731
					234.8	411	43.65	0.096008		234.8	270.286	44.771	0.142106		234.8	602.143	124.464	0.171295
					235	468	35.8	0.07106		235	283.429	43.4	0.132791		235	597.714	135.543	0.18485
					235.2	501	63.95	0.113196		235.2	288.286	53.3	0.156037		235.2	584	121.086	0.171732
					235.4	457	39.55	0.07965		235.4	280.143	62.421	0.182218		235.4	598.714	110.921	0.156308
					235.6	499.4	65.63	0.116153		235.6	285.429	60.586	0.175096		235.6	565.286	121.45	0.176851
					235.8	469	53.55	0.102478		235.8	274.429	56.136	0.169818		235.8	544.714	123.336	0.18462
					236	400.2	51.59	0.11419		236	277	48.007	0.147711		236	521.286	130.364	0.200053
					236.2	371.4	49.43	0.117458		236.2	255.143	67.1	0.208228		236.2	491.571	131.136	0.21059
					236.4	409.6	76.72	0.157756		236.4	250.857	75.171	0.230567		236.4	510.714	128.893	0.201519
					236.6	359.6	61.42	0.145884		236.6	240.286	69.271	0.223776		236.6	561	145.807	0.20629
					236.8	386.6	72.27	0.157496		236.8	235.714	64.357	0.214473		236.8	567.571	153.193	0.212542
					237	393.6	63.52	0.138957		237	211.714	67.843	0.24268		237	558.857	133.057	0.192303
					237.2	407	58.85	0.126328		237.2	226.857	70.657	0.237492		237.2	607.571	96.621	0.137209
					237.4	365.8	81.51	0.182223		237.4	236.571	74.6	0.239739		237.4	620.714	82.679	0.117543
					237.6	372.2	98.39	0.209078		237.6	243.571	51.536	0.174634		237.6	627.857	82.321	0.115917
					237.8	332.6	94.57	0.221387		237.8	248.143	39.45	0.137173		237.8	628.286	73.443	0.10466
					238	322	94.3	0.226519		238	238.571	36.214	0.131791		238	603.429	74.4	0.109762
					238.2	297.6	89.12	0.230451		238.2	229.429	36.814	0.138273		238.2	603.714	52.671	0.080245
					238.4	288.4	59.38	0.17074		238.4	235.714	40.357	0.146184		238.4	628.714	78.85	0.111439
					238.6	295	46.25	0.135531		238.6	232.429	48.664	0.173125		238.6	596.714	91.307	0.13271
					238.8	281.2	77.54	0.216145		238.8	222.143	56.179	0.201848		238.8	577.143	84	0.127053
					239	268.2	138.19	0.340043		239	217.714	66.829	0.234863		239	606.857	87.8	0.126393
					239.2	257.6	177.12	0.407435		239.2	205.143	62.457	0.233397		239.2	581.714	90.057	0.134059
					239.4	263.4	222.03	0.457388		239.4	212.286	66.814	0.239392		239.4	573.714	112.6	0.164065
					239.6	244.2	246.39	0.502232		239.6	223.857	77.664	0.257575		239.6	557.714	126.114	0.184424
					239.8	249.8	214.31	0.461766		239.8	234.429	64.421	0.215564		239.8	537.714	120.829	0.183479
					240	228	191.2	0.456107		240	227.286	66.493	0.226337		240	508.286	120.871	0.192116
					240.2	254.2	188.69	0.426043		240.2	245.286	52.593	0.176558		240.2	521.143	127.086	0.196051
					240.4	264.4	159.78	0.37668		240.4	233.143	54.2	0.188625		240.4	486.429	128.107	0.208462
					240.6	300.4	139.38	0.316931		240.6	250.429	59.764	0.192668		240.6	496.857	118.157	0.192121
					240.8	347.4	142.63	0.291064		240.8	267.286	43.921	0.141132		240.8	495.286	73.664	0.129474
					241	371.8	125.01	0.251625		241	277.286	49.707	0.152013		241	509.429	103.814	0.169287
					241.2	354.6	95.67	0.212473		241.2	284	66.514	0.189762		241.2	508	85.171	0.143587
					241.4	375.4	101.83	0.213377		241.4	289.714	70.943	0.196704		241.4	523.429	101.829	0.162859
					241.6	366.4	90.08	0.197336		241.6	287.571	95.479	0.249259		241.6	519	122.193	0.190571
					241.8	362.8	72.46	0.166475		241.8	298.429	106.221	0.262502		241.8	512.429	123.521	0.194231
					242	434.2	83.49	0.161274		242	302.714	104.864	0.257286		242	511.429	136.429	0.210584
					242.2	409.6	73.92	0.152879		242.2	290.429	112.764	0.279678		242.2	492.714	139.507	0.220662
					242.4	396	54.6	0.121172		242.4	274.429	101.707	0.2704		242.4	483	124.421	0.204835
					242.6	432.8	57.16	0.116663		242.6	267.857	87.321	0.245852		242.6	476.571	133.886	0.21932
					242.8	394.4	67.28	0.145729		242.8	256.857	68.871	0.211438		242.8	507.286	136.493	0.212018
					243	375.6	56.82	0.1314		243	232	42.257	0.154079		243	496.571	115.457	0.188647
					243.2	380.8	95.76	0.20094		243.2	239.857	24.436	0.092457		243.2	494.429	104.564	0.174567
					243.4	380.6	90.77	0.192566		243.4	236.286	35.614	0.130983		243.4	479.714	111.586	0.188713
					243.6	336.4	95.58	0.22126		243.6	233	31.064	0.117639		243.6	517	122.579	0.191655
					243.8	359.8	112.41	0.238051		243.8	236.429	44.607	0.158724		243.8	502.286	125.6	0.200036
					244	317.4	113.13	0.262769		244	244.143	38.65	0.136672		244	502.429	129.736	0.205225
					244.2	338	100.5	0.22919		244.2	248.714	40.279	0.139376		244.2	465.143	119.6	0.204534
					244.4	386.4	95.48	0.198141		244.4	278.571	57.786	0.171799		244.4	475.857	137.779	0.224528
					244.6	404.2	76.99	0.159999		244.6	263.286	66.264	0.201075		244.6	510.857	162.743	0.241602
					244.8	385	41.55	0.097409		244.8	246.429	56.536	0.186609		244.8	542.857	147.714	0.213902
					245	419.6	55.82	0.117412		245	237.143	55	0.188264		245	530.857	143.886	0.213245
					245.2	398.6	44.27	0.099962		245.2	220.429	52.121	0.191236		245.2	539.286	120.75	0.182945
					245.4	345	64.55	0.157612		245.4	213.429	65.329	0.234357		245.4	561	122.807	0.179593
					245.6	371	62.45	0.144077		245.6	216.143	76.479	0.261357		245.6	581.429	121.786	0.173184
					245.8	388.6	92.77	0.192721		245.8	170.714	60.321	0.261091		245.8	589.143	131.543	0.182525
					246	354.2	76.89	0.178362		246	161.143	65.657	0.289494		246	565.714	127.571	0.18401
					246.2	361.2	64.14	0.150797		246.2	159.714	65.586	0.291104		246.2	518	141.814	0.214931
					246.4	366.4	55.68	0.131918		246.4	175.429	63.371	0.265374		246.4	513.429	154.329	0.231115
					246.6	328	68.4	0.172553		246.6	181.857	52.621	0.224419		246.6	516.429	164.179	0.241224
					246.8	341	63.35	0.156671		246.8	152.857	51.929	0.253575		246.8	512	180.829	0.261
					247	342	50.9	0.12955		247	145.714	51.714	0.261939		247	499.286	175.893	0.260513
					247.2	384.4	82.18	0.176133		247.2	144.143	47.793	0.249004		247.2	493.714	145.886	0.228089
					247.4	379.6	60.82	0.138095		247.4	169.429	39.529	0.189171		247.4	513	153.35	0.230134
					247.6	368.8	57.16	0.134191		247.6	159.714	37.586	0.1905		247.6	528.571	150.571	0.221708
					247.8	372	53.4	0.125529		247.8	156.429	51.75	0.248585		247.8	539.714	147.157	0.214243
					248	385	70.75	0.155239		248	148.286	45.157	0.233439		248	573.714	158.029	0.215962
					248.2	365	48.35	0.116971		248.2	177.571	42.264	0.192254		248.2	551.857	150.55	0.214334
					248.4	399	88.65	0.18179		248.4	171.429	40.857	0.192463		248.4	545	159.607	0.226519
					248.6	464.2	74.79	0.13876		248.6	203.286	49.121	0.194612		248.6	559.714	164.871	0.227539
					248.8	459.2	69.84	0.132013		248.8	179.714	52.3	0.225417		248.8	571.714	141.129	0.19798
					249	470.8	65.06	0.121412		249	181.714	52.914	0.225524		249	599.286	125.607	0.173277
					249.2	461	67.15	0.127142							249.2	594.857	110.114	0.156197
					249.4	504.4	53.38	0.095701							249.4	578.571	101.214	0.148891
					249.6	462.6	73.47	0.137053							249.6	599.429	85.6	0.124958
					249.8	454.2	75.89	0.143164							249.8	606.571	79.243	0.115546
					250	446.4	52.88	0.105913							250	583.857	80.521	0.121198
					250.2	444.4	42.98	0.088186							250.2	573.286	81.621	0.124631
					250.4	451.4	27.03	0.056497							250.4	539.714	101.586	0.158406
					250.6	452.6	51.57	0.102287							250.6	590.571	133.186	0.18402
					250.8	454.4	63.68	0.122915							250.8	587.143	125.786	0.176435
					251	504.2	108.39	0.176937							251	618.571	123.929	0.166907
					251.2	487	116.25	0.192706							251.2	625.571	137.579	0.180277
					251.4	408.4	140.38	0.255804							251.4	651.571	137.421	0.174173
					251.6	418.4	100.08	0.193026							251.6	596.857	150.871	0.201773
					251.8	414.4	82.48	0.165996							251.8	611.571	130.707	0.176089
					252	339.4	61.03	0.152411							252	562.714	98.864	0.149437
					252.2	314.6	89.87	0.222192							252.2	586.571	107.386	0.154744
					252.4	291.6	78.42	0.211934							252.4	580.429	117.693	0.168585
					252.6	268.8	78.76	0.226608							252.6	591.286	128.293	0.178289
					252.8	229.2	91.94	0.286293
					253	241.2	98.74	0.290463
					253.2	275	78.05	0.221074
					253.4	313.2	78.94	0.201306
					253.6	320.2	82.99	0.205833
					253.8	348.6	84.17	0.194491
					254	372.4	94.18	0.201852
					254.2	367	94.25	0.204336
					254.4	367.8	120.21	0.246327
					254.6	377.4	160.13	0.2979
					254.8	384.4	158.58	0.292055
					255	380.8	124.96	0.247074
					255.2	394.8	113.26	0.222926
					255.4	370.8	84.66	0.185878
					255.6	357	53.35	0.130011
					255.8	382.6	43.67	0.102447
					256	363.8	83.01	0.185784
					256.2	386.6	80.67	0.172641
					256.4	456.2	100.19	0.180072
					256.6	420.6	105.37	0.200335
					256.8	410.8	102.46	0.199626
					257	428.8	68.36	0.137501
					257.2	434.8	80.86	0.156809
					257.4	411.6	72.42	0.149622
					257.6	457.4	74.53	0.140112
					257.8	469.4	78.73	0.143634
					258	492	74.8	0.131969
					258.2	450.2	90.49	0.16736
					258.4	421	90.35	0.176689
					258.6	401.6	81.32	0.168392
					258.8	371.6	87.82	0.191154
					259	336.2	92.99	0.216664
					259.2	363.2	76.84	0.17462
					259.4	382.6	75.27	0.164392
					259.6	353.2	90.14	0.20332
					259.8	358.6	96.27	0.211643
					260	337.2	113.94	0.25256
					260.2	353	98.95	0.21894
					260.4	327	95.25	0.225577
					260.6	373.2	105.14	0.219802
					260.8	353	103.55	0.22681
					261	377.6	84.12	0.182188
					261.2	347.8	94.01	0.212784
					261.4	379.2	90.04	0.191885
					261.6	387.2	59.24	0.132694
					261.8	404.2	60.59	0.13036
					262	392.4	63.78	0.139813
					262.2	404.8	63.16	0.134969
					262.4	395.6	72.02	0.154014
					262.6	378	74.1	0.163902
					262.8	403.8	57.21	0.124097
					263	447.2	54.64	0.108879
					263.2	419.6	55.62	0.117041
					263.4	403.8	38.81	0.087684
					263.6	402.8	53.26	0.116783
					263.8	367.4	59.63	0.139639
					264	343.6	68.02	0.16525
					264.2	371.2	80.44	0.178106
					264.4	406.6	94.87	0.189184
					264.6	391.2	86.24	0.18063
					264.8	379	112.25	0.228499
					265	336.8	123.76	0.268716
					265.2	318.6	135.67	0.298655
					265.4	249.8	132.71	0.346945
					265.6	300.2	150.59	0.334058
					265.8	283.6	115.42	0.289259
					266	308.8	116.56	0.274027
					266.2	318.4	71.28	0.182919
					266.4	331.8	59.21	0.151428
					266.6	307.2	62.04	0.168021
					266.8	341.6	76.52	0.18301
					267	317	53.35	0.144053
					267.2	312.4	98.78	0.240235
					267.4	356.4	111.78	0.238754
					267.6	340	88.8	0.20709
					267.8	349.8	87.71	0.200475
					268	376.2	95.59	0.202611
					268.2	382.6	88.67	0.188151
					268.4	343.2	78.64	0.186421
					268.6	373.6	103.92	0.217624
					268.8	362.8	94.46	0.206578
					269	380.6	117.17	0.23539
					269.2	380.2	88.19	0.188283
					269.4	413.4	92.93	0.183536
					269.6	375.8	101.21	0.212176
					269.8	367	127.45	0.257761
					270	358.2	125.89	0.260055
					270.2	382.8	112.46	0.227073
					270.4	376.6	146.77	0.280433
					270.6	369.2	127.14	0.256155
					270.8	420.2	107.79	0.204152
					271	402.8	74.86	0.156722
					271.2	386	96.1	0.199336
					271.4	405.6	82.12	0.168375
					271.6	430.8	84.06	0.163268
					271.8	380.6	61.57	0.139245
					272	350.8	73.46	0.173149
					272.2	316.4	64.58	0.16951
					272.4	290.4	55.28	0.159917
					272.6	297.8	16.11	0.05132
					272.8	378	17.5	0.044248
					273	414.2	11.49	0.026991
					273.2	433.2	57.94	0.11797
					273.4	401.2	80.54	0.167186
					273.6	368	101.8	0.216688
					273.8	302.8	108.46	0.263726
					274	298	132.3	0.30746
					274.2	320.2	89.39	0.218243
					274.4	392	41.6	0.095941
					274.6	402.6	49.87	0.110217
					274.8	437.6	71.32	0.14014
					275	456	62.8	0.121049
					275.2	465.4	99.53	0.176181
					275.4	439.4	133.23	0.232663
					275.6	486	127.1	0.207307
					275.8	483.2	128.64	0.210251
					276	461.4	122.53	0.209837
					276.2	423.2	89.84	0.175113
					276.4	394.2	80.89	0.170262
					276.6	389.4	82.93	0.175576
					276.8	366.8	74.06	0.16799
					277	387.8	69.81	0.152553
					277.2	388.2	71.19	0.154966
					277.4	402	69.5	0.147402
					277.6	323.4	75.43	0.189128
					277.8	313.6	65.12	0.171948
					278	270.4	72.28	0.210926
					278.2	248.4	71.18	0.22273
					278.4	255.4	63.03	0.19794
					278.6	329	54.95	0.143118
					278.8	322.4	77.48	0.193758
					279	377	81.35	0.177484
					279.2	444	84.4	0.159727
					279.4	441.8	82.91	0.158011
					279.6	417.8	78.11	0.157508
					279.8	444.2	56.59	0.113001
					280	418.8	50.06	0.10677
					280.2	356.2	53.99	0.131622
					280.4	379	41.85	0.099442
					280.6	399.2	71.64	0.152154
					280.8	380	78.4	0.17103
					281	379.4	80.43	0.174912
					281.2	445	75.95	0.145791
					281.4	451.6	64.42	0.12484
					281.6	436.2	45.59	0.094626
					281.8	461.8	53.51	0.10384
					282	454	50.9	0.100812
					282.2	422	33.1	0.072731
					282.4	411	37.25	0.083101
					282.6	398.6	66.27	0.142556
					282.8	387.2	58.04	0.130357
					283	453.8	50.31	0.0998
					283.2	396.8	65.36	0.141423
					283.4	377.8	100.31	0.209805
					283.6	368.2	78.19	0.175161
					283.8	369	59.75	0.139359
					284	294.8	46.66	0.136649
					284.2	339.4	36.63	0.097412
					284.4	293.4	15.33	0.049655
					284.6	313.4	2.53	0.008008
					284.8	271.8	15.81	0.05497
					285	265.4	32.93	0.110381
					285.2	256.4	42.18	0.141269
					285.4	310	54.1	0.148586
					285.6	256.8	45.76	0.151243
					285.8	241.2	79.34	0.24752
					286	263.2	99.64	0.274611
					286.2	298.8	117.26	0.281834
					286.4	275	128.25	0.318041
					286.6	298	156.3	0.344046
					286.8	301.4	123.33	0.290373
					287	311.2	107.44	0.256641
					287.2	294.2	91.29	0.236815
					287.4	293.2	79.34	0.21297
					287.6	302.8	57.86	0.160428
					287.8	308.6	94.17	0.233806
					288	302.8	110.26	0.266935
					288.2	283.8	107.01	0.273816
					288.4	272.2	110.39	0.288533
					288.6	252	118.4	0.319654
					288.8	260.2	83.99	0.244022
					289	259.6	84.02	0.244514
					289.2	289.4	107.73	0.271271
					289.4	267.8	111.21	0.293422
					289.6	326.8	110.46	0.252619
					289.8	339	107.05	0.239996
					290	335	92.65	0.216649
					290.2	299.4	61.83	0.171165
					290.4	309.8	48.51	0.135386
					290.6	275	46.65	0.145033
					290.8	258.2	47.29	0.1548
					291	254.6	41.07	0.138905
					291.2	304.2	38.99	0.113611
					291.4	372	55.6	0.130028
					291.6	370.4	59.48	0.138364
					291.8	424.6	75.37	0.150749
					292	473.2	69.74	0.128449
					292.2	412	102	0.198444
					292.4	371.2	86.44	0.188882
					292.6	370.2	62.69	0.144817
					292.8	330	65.5	0.165613
					293	297.6	91.12	0.23441
					293.2	323.4	63.83	0.164837
					293.4	348.8	75.56	0.178056
					293.6	348.6	106.17	0.233459
					293.8	357.8	100.91	0.219986
					294	316.2	101.19	0.242435
					294.2	334.4	113.88	0.254038
					294.4	292.2	104.99	0.264332
					294.6	321.4	110.33	0.255553
					294.8	274	135.5	0.330891
					295	279	124.25	0.308122
					295.2	287.6	114.22	0.284257
					295.4	311	118.05	0.275143
					295.6	277	89.35	0.243892
					295.8	336.2	70.79	0.173935
					296	364.4	71.18	0.163414
					296.2	335.8	81.61	0.195515
					296.4	337	75.15	0.182337
					296.6	341.6	86.52	0.202093
					296.8	344.2	83.79	0.195776
					297	326.2	78.69	0.194349
					297.2	335.8	91.61	0.214338
					297.4	337.4	93.73	0.217405
					297.6	331.6	101.22	0.233862
					297.8	365.6	99.12	0.21329
					298	396.8	83.16	0.173264
					298.2	384	72.4	0.158633
					298.4	403.6	60.62	0.130585
					298.6	422	39.7	0.085987
					298.8	343.8	32.41	0.086149
					299	332.8	45.16	0.119484
					299.2	343.2	48.64	0.124132
					299.4	333.8	65.11	0.16322
					299.6	375.4	107.63	0.222823
					299.8	411.8	113.41	0.215933
					300	410.8	106.86	0.206429
					300.2	390.4	92.08	0.190847
					300.4	379	107.25	0.220566
					300.6	368.2	77.79	0.174421
					300.8	375.6	103.02	0.215244
					301	367.6	108.62	0.228088
					301.2	403.8	105.01	0.206384
					301.4	384.6	122.17	0.241076
					301.6	389	126.95	0.246051
					301.8	355.6	81.82	0.187051
					302	421.8	81.51	0.161948
					302.2	437.6	71.92	0.141152
					302.4	480.2	15.39	0.031054
					302.6	400.6	31.57	0.07305
					302.8	398.8	40.46	0.092109
					303	344	15.8	0.043913
					303.2	318	20.5	0.060561
					303.4	273.2	36.54	0.11797
					303.6	326.8	-0.54	-0.001655
					303.8	357.2	8.74	0.023884
					304	370.4	35.28	0.086965
					304.2	375.4	55.83	0.129467
					304.4	395.2	47.04	0.106368
					304.6	395.2	58.04	0.128056
					304.8	383	54.05	0.12367
					305	371	54.45	0.127982
					305.2	333.6	28.12	0.07774
					305.4	357	38.15	0.096546
					305.6	376.2	29.79	0.073376
					305.8	364.6	19.57	0.050941
					306	326.8	21.86	0.062697
					306.2	378.6	36.67	0.088304
					306.4	362.6	49.47	0.120052
					306.6	337.2	54.94	0.140103
					306.8	333.8	84.71	0.202409
					307	371.2	82.04	0.181008
					307.2	386.2	77.49	0.167116
					307.4	388.2	78.39	0.168006
					307.6	438.6	92.87	0.174742
					307.8	458.2	62.89	0.120689
					308	424.8	72.96	0.146577
					308.2	402.2	77.89	0.16224
					308.4	369.8	70.31	0.159756
					308.6	311.6	67.22	0.177446
					308.8	310.2	73.29	0.191113
					309	332	77.8	0.189849
					309.2	300.2	78.79	0.207895
					309.4	325.4	89.93	0.216527
					309.6	327	78.05	0.192692
					309.8	306	86.9	0.221176
					310	306.2	81.89	0.211008
					310.2	318.8	89.26	0.218742
					310.4	324.8	71.96	0.181369
					310.6	336	99.2	0.227941
					310.8	338.2	78.29	0.187976
					311	360.2	73.79	0.170027
					311.2	376.2	98.19	0.206982
					311.4	325.6	118.92	0.267525
					311.6	329.4	134.33	0.289673
					311.8	346.2	171.69	0.331518
					312	343.2	175.44	0.338269
					312.2	301.2	154.34	0.338807
					312.4	324.2	158.19	0.32793
					312.6	326	157.1	0.325191
					312.8	341	141.15	0.292751
					313	304.8	153.96	0.3356
					313.2	327.8	156.41	0.323021
					313.4	344	139.2	0.288079
					313.6	312.2	142.79	0.313831
					313.8	309.8	132.11	0.298952
					314	320.4	159.58	0.332472
					314.2	317.4	179.13	0.360764
					314.4	318.4	200.28	0.386134
					314.6	325.6	191.92	0.370846
					314.8	325	195.75	0.3759
					315	360.6	164.57	0.313365
					315.2	391.6	129.22	0.248109
					315.4	364.2	118.19	0.245009
					315.6	380.6	98.57	0.20571
					315.8	390	122.3	0.238727
					316	387.4	93.83	0.19498
					316.2	387.8	95.81	0.198114
					316.4	405.4	70.53	0.148194
					316.6	401.2	63.74	0.137093
					316.8	428	31.4	0.06835
					317	417	37.75	0.083013
					317.2	374.2	74.49	0.166017
					317.4	374.8	108.46	0.224434
					317.6	415.4	115.83	0.218041
					317.8	410.4	114.48	0.218107
					318	446	136.1	0.233809
					318.2	467.2	109.44	0.189789
					318.4	493.2	83.94	0.145441
					318.6	475.4	81.43	0.146239
					318.8	472.8	90.96	0.161345
					319	468.4	92.98	0.165628
					319.2	451.2	108.24	0.193479
					319.4	422.6	122.47	0.224687
					319.6	414.4	115.68	0.218231
					319.8	385.6	102.52	0.21003
					320	315.6	74.42	0.190811
					320.2	322.2	58.29	0.153197
					320.4	373.2	27.74	0.069187
					320.6	378.6	32.27	0.078541
					320.8	380.6	47.37	0.110685
					321	403	83.85	0.17223
					321.2	413.8	127.51	0.235558
					321.4	386	135.1	0.259259
					321.6	383.8	145.21	0.274494
					321.8	377.4	146.73	0.27995
					322	384.8	116.36	0.232181
					322.2	368.2	50.59	0.1208
					322.4	338	41.3	0.108885
					322.6	314.2	20.89	0.062341
					322.8	319.4	2.03	0.006316
					323	382	18.1	0.045239
					323.2	437.4	35.93	0.075909
					323.4	451.4	41.43	0.084065
					323.6	451	49.05	0.09809
					323.8	526.6	74.87	0.124478
					324	469.2	53.54	0.102422
					324.2	437.6	31.92	0.067984
					324.4	519	45.25	0.080195
					324.6	555	38.45	0.064791
					324.8	473	38.55	0.075359
					325	462.8	19.26	0.039954
					325.2	436.4	28.58	0.061465
					325.4	382.2	23.89	0.058829
					325.6	389.6	32.32	0.076602
					325.8	391.4	6.83	0.017151
					326	377.2	26.94	0.06666
					326.2	402.8	34.26	0.078387
					326.4	428.6	30.17	0.065763
					326.6	389.4	47.13	0.107965
					326.8	396.2	50.39	0.112833
					327	424.2	60.79	0.125343
					327.2	443.2	62.44	0.123487
					327.4	375.8	63.01	0.143593
					327.6	392.2	42.59	0.097955
					327.8	377.6	64.12	0.14516
					328	442.2	47.09	0.096241
					328.2	438.4	66.28	0.131331
					328.4	445.4	86.33	0.162357
					328.6	427.2	106.04	0.19886
					328.8	453.6	86.52	0.160187
					329	375.4	115.63	0.235485
					329.2	363.6	99.82	0.215399
					329.4	367.4	95.83	0.206873
					329.6	393	64.75	0.141453
					329.8	381.2	105.34	0.216508
					330	420.6	90.57	0.177182
					330.2	435	99.45	0.186079
					330.4	482.2	101.29	0.173593
					330.6	457.8	103.91	0.184989
					330.8	440.8	71.16	0.138995
					331	422	71.3	0.144537
					331.2	421	62.15	0.128635
					331.4	419.8	49.21	0.104923
					331.6	458.2	45.89	0.091035
					331.8	461.8	41.91	0.083203
					332	498.2	32.89	0.061929
					332.2	453.6	38.12	0.077524
					332.4	451.8	26.21	0.054831
					332.6	419.6	60.62	0.126234
					332.8	430.2	69.89	0.139755
					333	403.8	79.61	0.164684
					333.2	430.6	62.67	0.12705
					333.4	419	75.25	0.152251
					333.6	455.4	39.43	0.079684
					333.8	458	40.1	0.080506
					334	432.8	48.16	0.100133
					334.2	428.8	45.36	0.095664
					334.4	394.4	63.88	0.139391
					334.6	355.4	72.83	0.170072
					334.8	358	60.9	0.145381
					335	345.6	67.52	0.163439
					335.2	400.8	95.76	0.192847
					335.4	415.6	57.22	0.121019
					335.6	466.2	62.89	0.118864
					335.8	419.8	85.01	0.1684
					336	428.4	83.98	0.163902
					336.2	362.4	68.68	0.159321
					336.4	378.4	86.48	0.186027
					336.6	377.2	74.34	0.164637
					336.8	414.2	53.69	0.114749
					337	458	37.1	0.074934
					337.2	478.2	16.89	0.034115
					337.4	473	16.55	0.033807
					337.6	428.8	23.16	0.051243
					337.8	410.4	40.48	0.08978
					338	398.2	31.69	0.073717
					338.2	379.6	58.42	0.133373
					338.4	388	65.4	0.144243
					338.6	438	85.3	0.163004
					338.8	496.8	67.76	0.120023
					339	493.4	58.13	0.105398
					339.2	515.6	52.82	0.092924
					339.4	512	56.6	0.099543
					339.6	452.6	40.97	0.083007
					339.8	407	57.25	0.123317
					340	440	56.2	0.113261
					340.2	449.8	55.71	0.110206
					340.4	433.6	55.32	0.113147
					340.6	493.4	48.13	0.088878
					340.8	544	45	0.076401
					341	530.8	58.86	0.09982
					341.2	544.4	55.78	0.092939
					341.4	567.8	49.41	0.080054
					341.6	487.8	55.81	0.102666
					341.8	480.2	38.39	0.074028
					342	421	44.55	0.095693
					342.2	368.8	43.36	0.105202
					342.4	338.6	34.47	0.092396
					342.6	389.6	30.72	0.073087
					342.8	371.4	32.43	0.080306
					343	383.8	22.41	0.055169
					343.2	410	15.1	0.035521
					343.4	398	31.3	0.072909
					343.6	359.4	24.43	0.063648
					343.8	332.8	27.36	0.075966
					344	349.8	25.71	0.068467
					344.2	335.8	34.21	0.092457
					344.4	352.4	8.38	0.023227
					344.6	372.8	24.56	0.061808
					344.8	390.8	39.66	0.092134
					345	397.6	36.92	0.084967
					345.2	387.4	47.03	0.108257
					345.4	427.6	60.42	0.123806
					345.6	472.2	28.99	0.057842
					345.8	455.2	21.24	0.044581
					346	419.8	30.01	0.066717
					346.2	405.2	41.74	0.093391
					346.4	347.8	49.21	0.123952
					346.6	296	89.6	0.232365
					346.8	265.2	78.34	0.228037
					347	315.6	69.02	0.17945
					347.2	396.4	54.38	0.120635
					347.4	416.8	57.56	0.121342
					347.6	414.2	41.89	0.091846
					347.8	490.6	23.87	0.046397
					348	469.4	10.13	0.021125
					348.2	437	11.55	0.02575
					348.4	429.4	8.33	0.01903
					348.6	433.6	11.12	0.025004
					348.8	423.4	47.83	0.1015
					349	413.4	86.73	0.173415
					349.2	388	63	0.13969
					349.4	390.2	51.09	0.115774
					349.6	394.4	54.28	0.120977
					349.8	338	39.5	0.104636
					350	331.4	27.63	0.076957
					350.2	354.2	33.49	0.086383
					350.4	340.4	46.38	0.119913
					350.6	334.2	46.49	0.12212
					350.8	347	73.45	0.174694
					351	395.2	70.64	0.15164
					351.2	392.6	80.77	0.170628
					351.4	417.4	74.93	0.152195
					351.6	390.2	89.29	0.186219
					351.8	416.2	59.39	0.124876
					352	351.8	89.01	0.201924
					352.2	355.4	63.43	0.151446
					352.4	355.4	82.63	0.18864
					352.6	416.8	43.16	0.093834
					352.8	422	39.7	0.085987
					353	434.6	17.67	0.03907
					353.2	447	39.85	0.081853
					353.4	447.8	22.81	0.048469
					353.6	433.2	22.94	0.050292
					353.8	428.8	40.96	0.087193
					354	468.4	29.98	0.060155
					354.2	419.2	48.64	0.103967
					354.4	449.6	62.12	0.121395
					354.6	419	76.45	0.154304
					354.8	416.2	51.19	0.109523
					355	371.6	59.02	0.137058
					355.2	397.2	53.34	0.118391
					355.4	387.4	53.23	0.120804
					355.6	434.2	59.69	0.120857
					355.8	430	77.9	0.153377
					356	474.6	85.07	0.152
					356.2	508.8	79.76	0.135517
					356.4	503.8	80.21	0.137344
					356.6	496.8	74.76	0.1308
					356.8	469	78.15	0.142831
					357	428.2	59.19	0.121443
					357.2	391.4	62.03	0.136802
					357.4	364.4	33.98	0.085295
					357.6	369.6	29.72	0.074427
					357.8	392	37.4	0.087098
					358	387	42.45	0.098847
					358.2	400	12.6	0.030538
					358.4	416	28.4	0.063906
					358.6	408.4	49.58	0.108258
					358.8	463.8	43.61	0.085946
					359	443.2	51.44	0.103995
					359.2	445.6	89.32	0.166978
					359.4	447.6	73.82	0.141575
					359.6	451	49.85	0.099531
					359.8	389.4	40.93	0.095113
					360	458.6	40.07	0.080354
					360.2	436.2	32.19	0.068725
					360.4	478.8	36.26	0.0704
					360.6	450.8	57.66	0.113401
					360.8	453.6	60.52	0.117716
					361	429.8	45.71	0.096128
					361.2	455.2	18.44	0.038933
					361.4	407	29.65	0.067903
					361.6	426.8	9.26	0.021236
					361.8	403.2	23.44	0.054941
					362	381.4	21.53	0.053434
					362.2	380.8	53.16	0.1225
					362.4	419.6	49.02	0.104605
					362.6	401.6	48.92	0.108586
					362.8	438	37.1	0.078089
					363	469.4	60.53	0.114223
					363.2	433.6	37.92	0.080421
					363.4	389.8	35.31	0.083061
					363.6	416.2	31.19	0.069715
					363.8	424	24	0.053571
					364	412.2	15.39	0.035992
					364.2	431.8	13.21	0.029685
					364.4	472.6	33.17	0.065583
					364.6	449.8	57.31	0.113013
					364.8	499.4	46.63	0.085398
					365	520.6	48.97	0.085977
					365.2	520	69.6	0.118046
					365.4	485.2	64.54	0.117401
					365.6	519.8	35.61	0.064115
					365.8	458.4	56.08	0.109003
					366	404.2	79.59	0.164514
					366.2	400.4	77.18	0.161606
					366.4	419	63.85	0.132236
					366.6	406.2	59.29	0.127371
					366.8	414.2	49.49	0.106731
					367	450.6	33.87	0.069911
					367.2	461.4	34.33	0.069251
					367.4	473.8	32.31	0.06384
					367.6	475.8	71.61	0.130816
					367.8	453.4	83.33	0.155255
					368	462.4	83.48	0.152927
					368.2	420	72.6	0.147381
					368.4	366	73.9	0.167993
					368.6	333.4	55.73	0.143217
					368.8	330.4	47.28	0.125185
					369	341.6	32.92	0.087899
					369.2	359	43.05	0.107076
					369.4	357	42.95	0.107388
					369.6	333.6	38.52	0.103515
					369.8	355.6	56.42	0.136935
					370	317.6	55.92	0.149711
					370.2	351.2	43.44	0.110075
					370.4	355.2	57.04	0.138366
					370.6	378.2	63.89	0.144518
					370.8	423.8	47.21	0.100231
					371	452	73.8	0.140358
					371.2	446	79.9	0.15193
					371.4	495.2	78.24	0.13644
					371.6	521	66.95	0.11387
					371.8	476.4	53.38	0.100759
					372	487.8	32.81	0.063022
					372.2	474.2	26.09	0.05215
					372.4	444.2	1.99	0.00446
					372.6	444.8	4.16	0.009266
					372.8	442.2	5.89	0.013145
					373	439.4	19.83	0.043181
					373.2	472.8	20.76	0.042062
					373.4	451.2	53.24	0.105543
					373.6	446.6	58.07	0.115065
					373.8	421.8	49.51	0.105048
					374	398.4	32.68	0.07581
					374.2	400	34.4	0.07919
					374.4	492.8	13.76	0.027164
					374.6	470.8	25.06	0.050538
					374.8	473	36.35	0.071365
					375	455.2	34.44	0.070337
					375.2	417.2	47.74	0.10268
					375.4	359.4	57.03	0.13695
					375.6	348.2	34.19	0.089411
					375.8	337.2	39.74	0.105428
					376	302.8	39.66	0.115809
					376.2	291.4	29.83	0.092862
					376.4	248.8	-1.44	-0.005821
					376.6	306.2	5.09	0.016351
					376.8	335.8	-0.59	-0.00176
					377	389.8	10.11	0.025281
					377.2	413.8	18.71	0.043259
					377.4	460	59.2	0.114022
					377.6	438.8	65.26	0.129469
					377.8	452.2	88.59	0.163816
					378	471	79.85	0.144958
					378.2	457.8	77.51	0.144795
					378.4	438.2	48.89	0.100372
					378.6	438.6	55.87	0.11299
					378.8	428.4	50.38	0.105226
					379	393.2	60.34	0.133042
					379.2	432	63.4	0.127977
					379.4	448.2	89.39	0.166279
					379.6	439.4	97.23	0.181186
					379.8	432.4	90.18	0.172567
					380	461.6	85.12	0.155692
					380.2	419.4	59.03	0.123383
					380.4	407.2	45.44	0.100389
					380.6	394.8	16.86	0.040956
					380.8	377.8	8.91	0.023041
					381	394.6	21.47	0.051602
					381.2	431	43.25	0.091197
					381.4	452.8	49.56	0.098654
					381.6	468	80.4	0.146608
					381.8	488.6	91.57	0.157833
					382	448.4	68.18	0.131983
					382.2	428	58	0.119342
					382.4	414.8	74.26	0.151842
					382.6	382.6	59.67	0.134918
					382.8	398	55.1	0.121607
					383	440.4	55.78	0.112419
					383.2	471	53.85	0.102601
					383.4	443.6	34.22	0.071617
					383.6	460.8	41.96	0.083459
					383.8	455	50.05	0.099099
					384	406	53.1	0.115661
					384.2	405	47.95	0.105862
					384.4	415.8	55.21	0.117216
					384.6	408.8	58.76	0.125674
					384.8	401.6	42.72	0.096147
					385	390.8	36.86	0.08619
					385.2	336.2	34.39	0.092798
					385.4	350.8	29.26	0.076988
					385.6	353.4	6.53	0.018142
					385.8	341	20.75	0.05736
					386	386.8	11.66	0.029263
					386.2	363.6	37.22	0.09286
					386.4	353	8.55	0.023648
					386.6	372.4	9.98	0.0261
					386.8	382.4	9.08	0.023194
					387	384.4	32.18	0.077248
					387.2	448.8	31.36	0.065312
					387.4	453.8	64.11	0.123786
					387.6	441.6	88.32	0.166667
					387.8	437.4	76.33	0.14858
					388	409.6	88.32	0.177378
					388.2	347.2	62.84	0.153253
					388.4	329.4	66.93	0.168874
					388.6	317	57.15	0.152746
					388.8	330.6	65.67	0.16572
					389	358	61.1	0.145789
					389.2	403	92.25	0.18627
					389.4	433.8	83.71	0.161755
					389.6	475.8	70.61	0.129225
					389.8	474.6	67.27	0.124144
					390	470.8	67.06	0.124679
					390.2	495.4	33.63	0.063569
					390.4	491.8	42.81	0.080077
					390.6	460.6	61.37	0.117574
					390.8	431.4	77.83	0.152839
					391	403.4	55.23	0.120424
					391.2	383.2	63.24	0.141654
					391.4	386.8	51.46	0.117419
					391.6	409.4	31.53	0.071508
					391.8	455.4	19.63	0.041324
					392	480.2	33.39	0.065013
					392.2	457.6	47.52	0.094077
					392.4	452.8	43.36	0.087391
					392.6	474.6	40.87	0.079287
					392.8	460.4	40.58	0.081001
					393	434.8	43.06	0.09011
					393.2	466.6	24.87	0.050603
					393.4	468.4	25.38	0.051399
					393.6	442.8	26.86	0.05719
					393.8	462.8	-4.54	-0.009907
					394	469.6	-15.48	-0.034088
					394.2	455	-3.35	-0.007417
					394.4	413.2	-7.06	-0.017383
					394.6	419.4	-8.97	-0.021855
					394.8	396.8	23.16	0.055148
					395	395.8	31.41	0.073524
					395.2	352.6	43.17	0.109079
					395.4	350	38.5	0.099099
					395.6	329	53.95	0.14088
					395.8	311.6	47.02	0.131114
					396	333.2	61.54	0.1559
					396.2	402.2	65.09	0.139293
					396.4	428.6	82.57	0.161531
					396.6	416.6	92.97	0.182448
					396.8	431.8	80.21	0.156657
					397	450.8	74.06	0.141104
					397.2	404.8	58.16	0.125626
					397.4	415.8	53.41	0.11383
					397.6	424.2	43.19	0.092407
					397.8	420.2	45.59	0.097877
					398	389.8	28.71	0.068601
					398.2	428	34.4	0.074394
					398.4	443	41.45	0.085561
					398.6	461.6	34.32	0.069205
					398.8	483.2	27.44	0.053736
					399	461.6	33.52	0.067701
					399.2	438.4	6.88	0.015451
					399.4	391	10.65	0.026516
					399.6	372.2	22.99	0.058175

## Sheet: Figure 5
Figure 5B											Figure 5C										Figure 5D					Figure 5E
												0W(9AF555)60+CHD4										0W(9AF555)60+CHD4+AMPPNP					0W(9AF555)60+CHD4+ATP
Time(s)	Donor	Accptor	FRET		Time(s)	Donor	Accptor	FRET			Time(s)	Donor	Accptor	FRET		Time(s)	Donor	Accptor	FRET		Time(s)	Donor	Accptor	FRET		Time(s)	Donor	Accptor	FRET
0.2	266.143	109.889	0.292232		0.2	155.857	80.649	0.341001			0.2	315.6	73.464	0.188822		0.2	790	269.071	0.254064		0.2	386.2	106.09	0.215503		0.2	210.286	53.629	0.203205
0.4	272.143	103.386	0.275307		0.4	158	86.949	0.354967			0.4	302.2	79.668	0.208627		0.4	813.714	265.314	0.245883		0.4	441.4	105.33	0.192655		0.4	200.571	54.114	0.212475
0.6	297.143	89.314	0.23111		0.6	170.286	90.354	0.346663			0.6	286	91.84	0.243066		0.6	847.429	299.057	0.260847		0.6	463.4	93.63	0.168088		0.6	189.286	51.107	0.212598
0.8	315.286	86.797	0.215869		0.8	189.714	76.617	0.287676			0.8	288	84.92	0.227716		0.8	807.429	305.057	0.274212		0.8	466.4	78.48	0.144032		0.8	198.571	45.5	0.186421
1	298.429	89.38	0.230475		1	180.571	72.166	0.285537			1	261.6	75.104	0.223056		1	795.286	308.379	0.279413		1	569.6	54.52	0.087355		1	206	36.843	0.151715
1.2	288.429	81.98	0.221323		1.2	185.714	71.571	0.278179			1.2	270.8	67.752	0.200123		1.2	739.286	291.036	0.282471		1.2	578.8	62.66	0.097683		1.2	191.857	30.55	0.137361
1.4	283.857	69.111	0.195801		1.4	180.571	71.166	0.282699			1.4	245.2	74.888	0.233961		1.4	717	287.579	0.286268		1.4	546.2	77.49	0.124244		1.4	207.571	28.479	0.120646
1.6	277.571	54.346	0.163733		1.6	181.571	66.249	0.267325			1.6	244.6	73.524	0.231117		1.6	669.714	293.229	0.304513		1.6	563	96.25	0.145999		1.6	226.429	30.821	0.119811
1.8	271.571	49.563	0.154337		1.8	182.714	64.751	0.261658			1.8	251.2	93.128	0.270463		1.8	690.571	283.757	0.291234		1.8	542.2	123.89	0.185996		1.8	231.857	33.693	0.12688
2	264.571	46.554	0.149632		2	173.286	55.317	0.241979			2	255.4	91.676	0.264138		2	680.571	248.114	0.267167		2	510.6	132.87	0.20649		2	225.857	35.85	0.136985
2.2	249.571	55.311	0.181419		2.2	176.714	59.111	0.250657			2.2	279.4	91.236	0.246161		2.2	706.286	252.257	0.263167		2.2	478.6	130.07	0.213695		2.2	213.286	34.764	0.14015
2.4	271.571	43.849	0.139016		2.4	168.857	53.154	0.239421			2.4	313.4	98.996	0.240051		2.4	741.429	247.071	0.249946		2.4	478	131.3	0.215493		2.4	207.857	38.607	0.156644
2.6	268.286	51.046	0.159852		2.6	167.714	54.937	0.246741			2.6	309.8	105.812	0.254593		2.6	803.857	262.236	0.245978		2.6	436.4	151.38	0.257545		2.6	206.714	35.95	0.148147
2.8	262	52.423	0.166727		2.8	173.714	53.006	0.233794			2.8	295.2	105.888	0.264002		2.8	837	276.721	0.248466		2.8	443.2	128.84	0.225229		2.8	189	30.979	0.140825
3	257.429	62.269	0.194774		3	179.286	49.529	0.216458			3	286	123.04	0.300802		3	795.571	294.079	0.269884		3	357.8	143.11	0.2857		3	155.143	26.814	0.147366
3.2	263	69.791	0.209715		3.2	182.571	44.617	0.196388			3.2	280.8	116.752	0.293677		3.2	734	335.3	0.31357		3.2	369.8	145.31	0.282095		3.2	135.571	27.079	0.166484
3.4	276.143	85.289	0.235974		3.4	178.714	36.849	0.170941			3.4	286.6	110.204	0.277729		3.4	718.286	343.514	0.323521		3.4	381.6	115.92	0.232996		3.4	150	25.357	0.144603
3.6	261.571	81.306	0.237128		3.6	168.857	42.583	0.201395			3.6	282.8	119.232	0.296573		3.6	747.429	327.914	0.304939		3.6	405.2	101.74	0.200694		3.6	146.286	26.686	0.154278
3.8	250.429	97.546	0.280324		3.8	189.714	42.617	0.183433			3.8	292	120.68	0.29243		3.8	739.429	318.6	0.301126		3.8	413	115.15	0.218025		3.8	129.714	17.229	0.117247
4	241.143	113.817	0.320648		4	200.143	30.563	0.132476			4	302.6	104.844	0.257321		4	710.286	339.629	0.323482		4	449.2	132.54	0.227834		4	118.286	8.371	0.066095
4.2	250.571	111.394	0.307748		4.2	195.857	30.391	0.134328			4.2	276.8	107.192	0.279152		4.2	704.571	315.2	0.309089		4.2	470.6	137.27	0.225821		4.2	111	16.45	0.12907
4.4	272.857	109.2	0.285821		4.4	194.286	33.771	0.148083			4.4	255	103.3	0.288306		4.4	784.714	304.193	0.279356		4.4	470.2	146.69	0.23779		4.4	108.286	16.729	0.133813
4.6	300.571	114.537	0.275921		4.6	210	36.829	0.149207			4.6	265.8	87.452	0.247563		4.6	766.857	289.371	0.273967		4.6	442.4	119.88	0.213203		4.6	112.857	18.786	0.142702
4.8	279	106.689	0.276618		4.8	200	55.286	0.216564			4.8	271.6	63.104	0.188537		4.8	767	308.936	0.287132		4.8	420.4	123.78	0.227462		4.8	112.571	15.371	0.120143
5	298.571	98.229	0.247552		5	207	45.009	0.178599			5	267.6	70.744	0.209089		5	739.286	328.036	0.307345		5	433.2	126.94	0.226622		5	115.571	16.507	0.12498
5.2	295.286	90.426	0.234439		5.2	181	44.569	0.197583			5.2	304.2	80.548	0.209353		5.2	696.429	358.607	0.3399		5.2	397	126.15	0.241135		5.2	138.714	16.779	0.107906
5.4	320	75.8	0.191511		5.4	163.571	68.186	0.294212			5.4	315.4	93.276	0.228239		5.4	714.571	303.129	0.297857		5.4	399.6	139.22	0.258379		5.4	139.429	20.029	0.125605
5.6	316.429	75.3	0.192225		5.6	157.714	74.394	0.320515			5.6	327.8	82.532	0.201135		5.6	746.857	326.943	0.304473		5.6	429.4	183.93	0.299887		5.6	144.857	24.329	0.143798
5.8	295	72.586	0.197466		5.8	166.429	65.3	0.281795			5.8	330.6	86.164	0.206745		5.8	663.714	323.957	0.328001		5.8	454.2	190.69	0.295694		5.8	146.143	33.407	0.18606
6	274.714	63.946	0.18882		6	139.714	78.189	0.358823			6	361	87.34	0.194808		6	705.714	301.857	0.299589		6	429.2	179.34	0.294705		6	149.571	32.521	0.178598
6.2	281.571	61.249	0.178661		6.2	150.714	67.243	0.308514			6.2	350.6	74.964	0.176152		6.2	694.143	267.721	0.278336		6.2	491.8	170.61	0.25756		6.2	127.857	26.893	0.173783
6.4	277	73.666	0.210074		6.4	142	75.337	0.346637			6.4	329.2	68.648	0.172548		6.4	699.714	282.443	0.287574		6.4	488.8	163.76	0.25095		6.4	106	30.986	0.226197
6.6	270.714	81.471	0.231331		6.6	154.857	71.28	0.315207			6.6	339	73.26	0.177703		6.6	729.143	258.543	0.261766		6.6	496.4	139.78	0.219718		6.6	90.857	29.029	0.242135
6.8	274.286	76.4	0.217859		6.8	154.429	52.591	0.25404			6.8	304.2	87.548	0.22348		6.8	679.286	274.607	0.28788		6.8	466.6	131.87	0.220345		6.8	95.429	30.086	0.2397
7	278	81.749	0.227238		7	149.429	46.749	0.238298			7	279	86.86	0.237413		7	653.857	296.736	0.312159		7	485.8	118.91	0.19664		7	73.143	35.629	0.327555
7.2	287.286	89.049	0.236621		7.2	137.286	57.049	0.293559			7.2	278.4	85.296	0.234526		7.2	644.857	294.757	0.3137		7.2	418.8	138.86	0.249005		7.2	86.571	30.529	0.260705
7.4	261.429	103.6	0.283813		7.4	160.429	37.803	0.190701			7.4	306	70.64	0.187553		7.4	641	286.379	0.308804		7.4	371.4	127.03	0.25486		7.4	94.429	22.564	0.192869
7.6	261.286	116.466	0.308313		7.6	173.571	34.586	0.166152			7.6	268.2	74.508	0.21741		7.6	667.143	303.214	0.312477		7.6	344.2	153.59	0.308544		7.6	95.429	30.086	0.2397
7.8	269.857	117.094	0.302607		7.8	181.286	25.694	0.124139			7.8	303	64.62	0.175779		7.8	682.286	293.886	0.30106		7.8	420.4	140.78	0.250864		7.8	119.714	28.157	0.190416
8	265.857	101.191	0.275689		8	172.143	31.386	0.154208			8	296.6	63.404	0.17612		8	658.286	308.8	0.31931		8	377.8	143.31	0.275009		8	122	23.9	0.163811
8.2	240.429	111.289	0.316415		8.2	186.571	37.52	0.167432			8.2	275.8	73.252	0.20986		8.2	713.429	309.329	0.302446		8.2	403.4	121.43	0.23137		8.2	115.429	25.229	0.179362
8.4	230.143	104.477	0.312226		8.4	192	43.337	0.184149			8.4	234.8	88.112	0.272867		8.4	680.143	290.993	0.299642		8.4	428.6	110.17	0.204484		8.4	128.571	16.857	0.115914
8.6	231.857	96.517	0.293924		8.6	196	37.24	0.159664			8.6	239.2	103.648	0.302315		8.6	688.286	308.3	0.309356		8.6	397.6	91.92	0.187776		8.6	121.429	13.357	0.099099
8.8	260.571	86.794	0.249864		8.8	186	49.126	0.208934			8.8	227.6	88.544	0.280075		8.8	663.857	335.093	0.335445		8.8	380.2	105.79	0.217679		8.8	96.571	13.314	0.121165
9	256.286	73.48	0.222825		9	162.286	48.977	0.23183			9	215.2	63.088	0.2267		9	662	333.186	0.334798		9	422.4	98.88	0.189687		9	91.143	14.3	0.135618
9.2	233.286	65.289	0.218668		9.2	162.714	58.951	0.265947			9.2	218	69.72	0.242319		9.2	650.857	319.314	0.329132		9.2	459.8	139.41	0.232656		9.2	55.143	12.671	0.186855
9.4	245.857	74.391	0.232293		9.4	168	56.206	0.250688			9.4	232.4	58.056	0.199879		9.4	653	306.921	0.319736		9.4	523	167.05	0.242084		9.4	44.429	34.636	0.43807
9.6	250.143	68.42	0.214777		9.6	168.286	61.189	0.266647			9.6	230	52	0.184397		9.6	608.286	302.157	0.331879		9.6	538.4	164.28	0.233791		9.6	37.714	37.257	0.496951
9.8	250.143	74.991	0.230648		9.8	166.857	61.417	0.26905			9.8	193	83.82	0.302796		9.8	596.714	295.164	0.330947		9.8	502	153.7	0.234406		9.8	31.143	38.443	0.552453
10	236	75.411	0.24216		10	165.571	63.066	0.275833			10	212.4	108.456	0.338021		10	578.286	273.086	0.32076		10	464.4	163.38	0.26025		10	19.857	36.864	0.649918
10.2	224	68.989	0.235465		10.2	171	62.454	0.267523			10.2	220.2	88.988	0.287812		10.2	586.714	264.521	0.31075		10.2	395.6	132.02	0.250218		10.2	20.714	42.821	0.673974
10.4	230	69.486	0.232017		10.4	175.571	65.894	0.272893			10.4	231.8	101.492	0.304514		10.4	554.714	291.979	0.344846		10.4	377.4	143.93	0.276082		10.4	61.885	139.625	0.68991
10.6	229.571	73.083	0.241473		10.6	166.429	59.157	0.262238			10.6	251.8	92.892	0.269493		10.6	474.571	312.271	0.396866		10.6	360.6	162.77	0.311004		10.6	46	35.414	0.434989
10.8	208.714	75.049	0.264476		10.8	174.714	58.374	0.250438			10.8	292.2	66.668	0.185773		10.8	439.714	338.3	0.434825		10.8	356.4	172.78	0.326505		10.8	49	22.121	0.311037
11	216.286	86.594	0.285903		11	166.143	53.174	0.242454			11	272.4	65.656	0.194216		11	459	326.621	0.415749		11	384.4	190.18	0.33099		11	52.857	17.786	0.251769
11.2	223.571	86.3	0.278503		11.2	164.286	60.571	0.269377			11.2	290	53.8	0.156486		11.2	471.286	371.007	0.440473		11.2	409.6	194.92	0.322438		11.2	56.286	24.329	0.30179
11.4	217	85.837	0.283443		11.4	158.286	72.789	0.315001			11.4	264.2	48.148	0.154149		11.4	449	396.55	0.468985		11.4	380.4	199.78	0.344341		11.4	66.571	28.1	0.296816
11.6	211.429	88.171	0.294297		11.6	153.857	77.769	0.335751			11.6	252.4	62.656	0.198873		11.6	472.286	403.671	0.460835		11.6	406.2	188.29	0.316725		11.6	78.143	24.664	0.239908
11.8	214	112.731	0.345028		11.8	163.857	74.026	0.311186			11.8	215	80.7	0.272912		11.8	476.286	392.757	0.451942		11.8	425.6	189.12	0.307652		11.8	72	20.686	0.223181
12	215.571	113.209	0.344329		12	179.143	84.966	0.321708			12	222	89.48	0.287274		12	498.714	380.207	0.432584		12	401.2	174.14	0.302673		12	80.571	22.257	0.216449
12.2	238.286	105.703	0.307286		12.2	185.143	93.32	0.335125			12.2	188.8	124.672	0.397713		12.2	524.429	434.779	0.453269		12.2	404.6	189.37	0.318821		12.2	78.143	20.664	0.209138
12.4	240.857	84.834	0.260474		12.4	193.286	103.974	0.349776			12.4	220.8	106.952	0.32632		12.4	505.714	486	0.49006		12.4	408.8	149.36	0.267594		12.4	70.857	23.743	0.250982
12.6	234.857	86.909	0.270099		12.6	197	98.609	0.333578			12.6	208.6	104.684	0.33415		12.6	515.857	480.493	0.482253		12.6	377.8	153.91	0.289462		12.6	80.429	7.836	0.088776
12.8	232.571	91.76	0.28292		12.8	206	89.069	0.301857			12.8	215.2	100.488	0.318314		12.8	532.286	467.386	0.467539		12.8	352	160.2	0.312768		12.8	86.857	8.371	0.087909
13	238.143	83.569	0.259763		13	199.714	77.731	0.280168			13	208	65.52	0.239544		13	488.857	466.414	0.488253		13	385	143.55	0.271592		13	71.714	8.7	0.10819
13.2	226	70.297	0.237252		13.2	192.857	82.857	0.300518			13.2	221.2	67.128	0.232818		13.2	473	504.064	0.515897		13.2	375.6	139.82	0.271274		13.2	73.429	7.757	0.095548
13.4	251.571	68.906	0.21501		13.4	203.429	83.651	0.291387			13.4	226.8	68.792	0.232726		13.4	525.857	530.993	0.50243		13.4	374.2	146.29	0.281062		13.4	56.714	11.736	0.171449
13.6	242.429	70.026	0.224115		13.6	189.143	74.366	0.282214			13.6	237	53.98	0.185511		13.6	484.857	508.757	0.512027		13.6	428	123.8	0.224357		13.6	60.571	28.114	0.31701
13.8	238.714	76.677	0.243117		13.8	181.143	65.56	0.265745			13.8	261.6	37.504	0.125388		13.8	469.714	477.514	0.504117		13.8	425.8	123.31	0.224563		13.8	73.143	31.057	0.298053
14	243.429	76.966	0.240222		14	184.429	66.934	0.266286			14	276.4	53.416	0.161957		14	446.143	461.264	0.508332		14	405.6	152.12	0.272753		14	62.857	41.286	0.396433
14.2	268.429	70.894	0.208929		14.2	180.571	64.451	0.263043			14.2	268.2	40.508	0.131218		14.2	478.143	440.236	0.479362		14.2	430.4	140.68	0.24634		14.2	54.571	38.129	0.411311
14.4	274.286	76.829	0.218814		14.4	184.143	61.237	0.24956			14.4	255.4	70.676	0.216747		14.4	445.571	449.436	0.502159		14.4	436	177.8	0.289671		14.4	68.429	46.436	0.404266
14.6	282.286	60.92	0.177503		14.6	187.571	63.889	0.254071			14.6	248.8	91.272	0.26839		14.6	472.429	422.95	0.47237		14.6	441.8	207.51	0.319585		14.6	72.286	52.243	0.419525
14.8	250.571	61.394	0.196798		14.8	171.429	50.286	0.226804			14.8	231.4	101.916	0.305764		14.8	412.143	418.679	0.503933		14.8	454.8	226.06	0.332021		14.8	77.571	53.407	0.407755
15	235.429	62.874	0.210773		15	166.429	51.443	0.236116			15	196.4	95.416	0.326973		15	421.429	395.929	0.484401		15	487.2	210.64	0.301846		15	90	33.643	0.272097
15.2	230.429	63.889	0.217074		15.2	170.714	47.614	0.218085			15.2	241.2	93.728	0.279845		15.2	471	398.307	0.458189		15.2	465.6	233.72	0.33421		15.2	86.857	35.229	0.288556
15.4	225.429	57.331	0.202757		15.4	158.857	32.469	0.169703			15.4	238.2	66.108	0.21724		15.4	484.143	380.364	0.439978		15.4	466.2	198.29	0.298409		15.4	92.143	36.393	0.283134
15.6	221.429	70.714	0.242054		15.6	171.143	33.017	0.161722			15.6	250.4	58.776	0.190105		15.6	457.429	415.414	0.475933		15.6	437.2	176.14	0.287182		15.6	73.286	38.336	0.343444
15.8	202	72.737	0.264752		15.8	158.286	45.217	0.222194			15.8	251.4	51.916	0.171161		15.8	506	382.843	0.430721		15.8	434.4	142.28	0.246723		15.8	68.571	27	0.282511
16	204.571	77.297	0.274231		16	151	47.083	0.237693			16	272.4	71.456	0.207808		16	497.571	363.836	0.422374		16	400.8	131.96	0.247691		16	55	21.821	0.284054
16.2	225.857	75.02	0.249338		16.2	157.857	66.529	0.296492			16.2	231.6	66.504	0.22309		16.2	519.714	339.014	0.394786		16.2	407.4	115.83	0.221375		16.2	58.143	11.379	0.16367
16.4	241.429	75.229	0.237571		16.4	169.429	62.406	0.269182			16.4	223.8	89.972	0.286743		16.4	576.286	327.043	0.362042		16.4	363.4	115.83	0.2417		16.4	49.571	13.807	0.217852
16.6	244.143	79.351	0.245295		16.6	163.429	71.194	0.303441			16.6	223	89.02	0.285302		16.6	531.429	313.714	0.371197		16.6	350.8	135.86	0.279168		16.6	34.714	10.55	0.233076
16.8	252.571	99.846	0.283317		16.8	152.571	82.274	0.350333			16.8	205.2	99.288	0.326082		16.8	525.143	339.457	0.392618		16.8	353.6	149.92	0.297744		16.8	30.143	5.921	0.164191
17	232.143	91.929	0.283668		17	163.429	93.337	0.363511			17	209.6	91.024	0.302784		17	556.714	346.021	0.383303		17	367.6	157.22	0.299569		17	39.857	3.007	0.070155
17.2	244	93.646	0.277349		17.2	181	85.426	0.320636			17.2	205.6	106.464	0.341161		17.2	585	372.321	0.38892		17.2	379.2	156.24	0.291797		17.2	43.429	11.686	0.212027
17.4	231	89.426	0.279084		17.4	192.571	77.446	0.286818			17.4	205.8	102.652	0.332797		17.4	579.571	376.879	0.394039		17.4	404.4	189.78	0.319398		17.4	44.571	12.914	0.224652
17.6	219	85.717	0.281301		17.6	181.714	61.526	0.252942			17.6	237	89.78	0.274741		17.6	592.857	379.214	0.390109		17.6	416.2	167.79	0.287317		17.6	33.857	24.164	0.416472
17.8	208.429	87.351	0.295326		17.8	168.286	68.189	0.288355			17.8	237.2	86.168	0.26647		17.8	541.857	390.764	0.418996		17.8	400	156.2	0.280834		17.8	32	27.543	0.462572
18	211.143	76.474	0.265889		18	165.286	64.083	0.279388			18	252	78.08	0.236549		18	557	448.007	0.445775		18	388.2	151.39	0.280565		18	54.286	20	0.269231
18.2	204.714	56.574	0.21652		18.2	172.143	63.814	0.270449			18.2	230	71.6	0.237401		18.2	565.286	441.021	0.438257		18.2	358	161.3	0.31061		18.2	54.714	16.407	0.230692
18.4	211.143	48.046	0.18537		18.4	144.571	64.469	0.308403			18.4	223.2	71.008	0.241353		18.4	573.286	466.336	0.448563		18.4	416.6	132.57	0.241401		18.4	56.714	22.593	0.284878
18.6	196.286	42.794	0.178996		18.6	147.571	66.003	0.309039			18.6	176.8	71.192	0.287074		18.6	568.429	481.721	0.458717		18.6	442.8	108.46	0.196749		18.6	47.143	20.5	0.303062
18.8	206	57.783	0.219055		18.8	131.143	61.989	0.320966			18.8	191	74.74	0.281252		18.8	579.429	469.6	0.447652		18.8	450	141.3	0.238965		18.8	56.286	23.043	0.290474
19	193.571	63.814	0.247933		19	136.429	66.386	0.327323			19	183.8	85.772	0.318178		19	590.571	458.614	0.437114		19	466.6	164.27	0.260386		19	68.143	17.593	0.205199
19.2	204.286	52.743	0.205202		19.2	144.571	62.897	0.303165			19.2	219	72.86	0.24964		19.2	623.143	435.271	0.411249		19.2	456.6	170.17	0.271503		19.2	76.714	14.45	0.158505
19.4	200.571	63.394	0.240161		19.4	155.429	60.531	0.28029			19.4	213.6	66.584	0.237644		19.4	623.143	385.843	0.382407		19.4	403.8	164.41	0.289347		19.4	71.286	25.721	0.26515
19.6	189	63.946	0.252804		19.6	164.857	57.109	0.257286			19.6	242.8	65.432	0.212282		19.6	626.571	386.243	0.381356		19.6	384.8	204.16	0.346645		19.6	58.429	36.079	0.381755
19.8	198.571	69.229	0.258508		19.8	159.571	46.711	0.226444			19.8	228.6	63.284	0.216812		19.8	585.714	361.429	0.381599		19.8	409	185.55	0.312085		19.8	56	30.343	0.351423
20	230.571	77.737	0.252141		20	160.286	51.383	0.242751			20	195.2	66.088	0.252932		20	567.429	347.057	0.379511		20	427.4	180.83	0.297305		20	72	29.686	0.291936
20.2	220.714	62.471	0.220602		20.2	174	61.274	0.260438			20.2	189.6	75.224	0.284053		20.2	553	337.35	0.378896		20.2	427.4	180.83	0.297305		20.2	83.714	34.957	0.294571
20.4	233	62.306	0.210987		20.4	167.571	61.374	0.268074			20.4	232.6	72.844	0.238486		20.4	546.571	362.957	0.399061		20.4	448	203.4	0.312251		20.4	85	31.893	0.272838
20.6	230.143	69.191	0.231151		20.6	167.571	61.946	0.269896			20.6	193.2	90.408	0.318778		20.6	488.571	383	0.439436		20.6	431.2	219.24	0.337064		20.6	77.857	34.107	0.304625
20.8	215.143	80.091	0.271281		20.8	173	69.477	0.286531			20.8	240.8	75.552	0.238823		20.8	511.571	401.993	0.440027		20.8	401.6	234.92	0.369069		20.8	63.143	27.986	0.307101
21	219.571	78.54	0.263459		21	169.857	70.666	0.2938			21	252.6	90.644	0.26408		21	464.571	366.057	0.440699		21	374	231.1	0.38192		21	70.714	29.179	0.292099
21.2	214.143	76.294	0.262688		21.2	183.286	75.146	0.290776			21.2	251.2	93.528	0.27131		21.2	507.714	367.329	0.419784		21.2	413.4	218.93	0.346227		21.2	92.857	31.786	0.255014
21.4	176.714	66.826	0.274393		21.4	172.714	78.351	0.312075			21.4	232.2	96.468	0.293512		21.4	512.857	368.5	0.418105		21.4	391.8	222.41	0.362107		21.4	76.714	40.736	0.346835
21.6	179.143	75.394	0.296202		21.6	173.857	75.997	0.304166			21.6	237.4	91.556	0.278323		21.6	507.143	391.5	0.435657		21.6	387.8	221.61	0.363647		21.6	68.429	29.721	0.302816
21.8	170.143	79.934	0.319639		21.8	170.429	75.631	0.30737			21.8	187.6	102.944	0.354315		21.8	507.286	393.636	0.436926		21.8	411.2	192.84	0.31925		21.8	53.286	29.621	0.357284
22	163.857	77.597	0.321374		22	177.429	71.64	0.287632			22	236.4	81.616	0.256641		22	558.857	397.057	0.415369		22	400.6	196.77	0.329394		22	54.857	26.257	0.323706
22.2	176.286	60.28	0.254813		22.2	165.857	59.191	0.263016			22.2	239.6	95.624	0.285254		22.2	539.714	386.443	0.417254		22.2	396.6	194.97	0.329581		22.2	60.143	31.707	0.345206
22.4	192.571	70.303	0.267439		22.4	163.571	55.329	0.252757			22.4	224.4	94.936	0.297292		22.4	554	443.729	0.444739		22.4	408.8	183.56	0.309879		22.4	73.571	27.179	0.269762
22.6	177.857	71.614	0.287064		22.6	178	47.606	0.211013			22.6	220	107.4	0.328039		22.6	536.286	414.329	0.435854		22.6	399.6	170.42	0.298972		22.6	52	23.4	0.310345
22.8	183.143	74.154	0.288205		22.8	190.571	54.28	0.221685			22.8	231.4	112.716	0.327552		22.8	538.571	439.214	0.449193		22.8	385.4	197.33	0.33863		22.8	50.286	5.771	0.102956
23	188	67.006	0.262762		23	181.857	44.231	0.195638			23	180.4	108.976	0.37659		23	550.714	441.75	0.445104		23	434.2	217.09	0.333323		23	52.714	10.793	0.169947
23.2	187	65.066	0.25813		23.2	188.286	43.846	0.188883			23.2	197.6	73.144	0.270159		23.2	576.429	441.607	0.433784		23.2	415.6	205.22	0.330563		23.2	70.143	20.207	0.223654
23.4	191.857	73.489	0.276954		23.4	174.571	51.097	0.226426			23.4	189.2	64.448	0.254084		23.4	565.143	419.171	0.425851		23.4	444.4	202.78	0.313329		23.4	59.143	22.9	0.279122
23.6	179.571	74.226	0.292461		23.6	168.714	60.591	0.264239			23.6	232.8	37.432	0.138518		23.6	558.714	437.493	0.439159		23.6	442.2	200.09	0.311526		23.6	61.286	25.221	0.291553
23.8	146.143	62.946	0.301048		23.8	180.429	65.746	0.26707			23.8	227.8	37.332	0.140805		23.8	629.714	393.086	0.384323		23.8	453.4	192.53	0.298066		23.8	41.286	24.364	0.371124
24	150.857	59.234	0.281945		24	172	69.537	0.287894			24	269	43.66	0.139641		24	658.857	392.771	0.373489		24	436	208	0.322981		24	52.429	32.521	0.38283
24.2	161.571	60.877	0.273668		24.2	160.143	56.249	0.259939			24.2	236.6	61.404	0.206051		24.2	655.714	358.214	0.353293		24.2	438.2	209.29	0.323233		24.2	53	45.493	0.46189
24.4	151.143	63.646	0.296318		24.4	153.143	69.811	0.31312			24.4	227.2	81.568	0.264172		24.4	652.143	361.25	0.356476		24.4	415.2	217.24	0.343495		24.4	51.429	51	0.497908
24.6	156.286	58.337	0.271812		24.6	145.286	66.426	0.313756			24.6	227.2	103.368	0.312698		24.6	612.857	341.071	0.357544		24.6	409.2	205.14	0.333919		24.6	42.714	42.293	0.497521
24.8	143.571	51.814	0.26519		24.8	147	59.323	0.287524			24.8	230.4	102.776	0.308474		24.8	605.143	347.457	0.364746		24.8	460.2	186.99	0.288926		24.8	46.857	47.514	0.503482
25	150.143	56.42	0.273137		25	159.571	55.569	0.25829			25	218.8	111.272	0.337114		25	628.143	325.45	0.341288		25	450.4	157.48	0.259064		25	65.714	43.571	0.398693
25.2	175	56.357	0.243594		25.2	146.286	57.651	0.282692			25.2	192	121.48	0.387521		25.2	572.714	329.936	0.365519		25.2	443.8	160.61	0.26573		25.2	83.857	41.95	0.333447
25.4	185.429	57.874	0.237869		25.4	151	61.797	0.290404			25.4	200.2	113.188	0.361175		25.4	547.571	330.621	0.376479		25.4	434.8	174.46	0.286347		25.4	85.429	39.157	0.314299
25.6	178.429	62.151	0.25834		25.6	161.857	58.289	0.264773			25.6	174.8	105.512	0.376409		25.6	521.571	354.35	0.404545		25.6	469.4	180.93	0.278213		25.6	90.857	48.314	0.347157
25.8	181.429	58.829	0.244857		25.8	167.286	51.534	0.23551			25.8	181.8	88.892	0.328388		25.8	504.571	347.771	0.408018		25.8	416	202.6	0.327514		25.8	94.286	43.429	0.315353
26	192	58.909	0.234781		26	168.714	54.877	0.245435			26	166.2	69.228	0.294052		26	481.714	386.771	0.44534		26	382.4	218.08	0.363176		26	100.571	44.971	0.308991
26.2	203.429	61.509	0.232163		26.2	171.286	80.437	0.319546			26.2	181.6	58.304	0.243031		26.2	512.429	407.236	0.442809		26.2	396.4	255.38	0.391819		26.2	109	54.407	0.332954
26.4	203.571	53.357	0.207673		26.4	185.714	85.143	0.314346			26.4	211.4	58.116	0.215631		26.4	540.714	430.107	0.443034		26.4	367.6	253.82	0.408452		26.4	91.286	58.436	0.390296
26.6	207.429	66.554	0.242914		26.6	194.571	82.469	0.297677			26.6	223.2	51.008	0.186019		26.6	562.857	462.714	0.451177		26.6	373.4	255.53	0.406293		26.6	88.714	57.993	0.395297
26.8	201.143	73.503	0.267628		26.8	173.143	74.897	0.301956			26.8	233.8	55.972	0.193159		26.8	570.571	483.9	0.458903		26.8	327.2	249.24	0.432378		26.8	82.714	62.436	0.430146
27	204	70.189	0.255986		27	169.143	69.709	0.291849			27	219	64.26	0.226859		27	608.429	471.579	0.436644		27	363.8	240.41	0.397891		27	101.429	49.071	0.326056
27.2	210.571	73.08	0.25764		27.2	161.286	75.894	0.319986			27.2	226.4	52.216	0.187412		27.2	626	491.986	0.440064		27.2	342.6	231.07	0.402793		27.2	85.143	52.743	0.382511
27.4	187.429	73.469	0.2816		27.4	164.286	75.429	0.31466			27.4	221.6	42.104	0.159664		27.4	647.571	438.193	0.40358		27.4	362.2	186.09	0.339401		27.4	82	67.186	0.45035
27.6	185.571	75.723	0.289799		27.6	171	52.883	0.236208			27.6	179.6	50.224	0.218532		27.6	595.429	443.943	0.427126		27.6	329	195.95	0.373274		27.6	74.714	45.407	0.37801
27.8	197.714	78.851	0.285109		27.8	144.143	50.351	0.258884			27.8	196.2	53.628	0.21466		27.8	548	421.314	0.434652		27.8	339.4	227.03	0.400809		27.8	77	45.007	0.368889
28	186.143	69.974	0.273212		28	151.286	51.066	0.252362			28	206.4	47.816	0.188092		28	548.857	404.986	0.424583		28	306.4	238.48	0.437674		28	68	46.029	0.403658
28.2	198	62.12	0.238813		28.2	183.429	65.709	0.263745			28.2	198.4	62.296	0.23896		28.2	513.143	422.343	0.451469		28.2	302.8	216.66	0.417087		28.2	64.429	37.779	0.369628
28.4	209.143	63.166	0.231964		28.4	183.714	80.263	0.304052			28.4	187.2	63.568	0.253493		28.4	510.143	408.636	0.44476		28.4	296.2	231.59	0.438792		28.4	49.143	35.257	0.417739
28.6	204.286	56.743	0.217382		28.6	192.857	73.429	0.275751			28.6	226.6	52.204	0.187243		28.6	523.429	411.543	0.440166		28.6	330.2	245.89	0.426826		28.6	46	29.271	0.388878
28.8	205.143	58.12	0.220768		28.8	192.286	70.891	0.269368			28.8	190.4	56.176	0.227824		28.8	522.714	431.864	0.452414		28.8	325.6	191.92	0.370846		28.8	52.143	21.393	0.290918
29	207.857	57.814	0.217616		29	186	72.84	0.281409			29	195.2	51.888	0.209998		29	574.714	379.55	0.397741		29	356	159	0.308738		29	60.857	40.957	0.402273
29.2	195.571	49.837	0.203078		29.2	205.143	74.263	0.265789			29.2	193.6	53.784	0.217411		29.2	571.286	412.864	0.419514		29.2	351.2	167.44	0.322844		29.2	57.143	34.857	0.378882
29.4	223.714	45.72	0.169689		29.4	188.571	81.971	0.302989			29.4	213.8	68.972	0.243914		29.4	603.714	419.386	0.409917		29.4	378	186.7	0.330618		29.4	66.286	29.257	0.30622
29.6	212.857	51.086	0.193548		29.6	164.857	82.109	0.33247			29.6	213.4	80.796	0.274633		29.6	612.571	418.086	0.40565		29.6	339.4	167.63	0.330612		29.6	83.143	28.986	0.258504
29.8	234.857	47.051	0.166903		29.8	171.571	73.706	0.3005			29.8	236.2	82.828	0.259626		29.8	586.857	412.8	0.412942		29.8	405.2	204.54	0.335454		29.8	68.286	34.586	0.336203
30	237.286	45.62	0.161255		30	171.286	75.866	0.30696			30	235.8	91.852	0.280334		30	541.571	411.35	0.431673		30	391	200.25	0.338689		30	72.571	45.943	0.387657
30.2	252.286	40.577	0.138553		30.2	173.857	75.854	0.303768			30.2	242.6	87.844	0.265836		30.2	493.714	405.171	0.450749		30.2	435.8	219.61	0.335073		30.2	51.857	51.407	0.497821
30.4	244.714	33.317	0.119832		30.4	179.143	79.823	0.308237			30.4	216.4	83.016	0.27726		30.4	485.429	429.157	0.469237		30.4	438.8	184.06	0.295508		30.4	38	38.957	0.506219
30.6	236.429	38.1	0.138783		30.6	177.714	76.766	0.301657			30.6	211.8	77.492	0.267868		30.6	450.714	422.893	0.484077		30.6	466.6	186.07	0.28509		30.6	52.714	37.936	0.418486
30.8	214.714	46.26	0.177259		30.8	206.143	66.203	0.243084			30.8	201.4	77.516	0.277919		30.8	410	412.5	0.50152		30.8	457.6	208.92	0.313449		30.8	46.286	46.829	0.502915
31	209.714	44.846	0.17617		31	215.857	60.049	0.217642			31	185.2	66.488	0.264168		31	411.429	387.143	0.484794		31	494	218.7	0.306861		31	35.857	52.35	0.593489
31.2	182.714	50.894	0.217861		31.2	208.143	55.511	0.210546			31.2	232.8	70.232	0.231764		31.2	402.286	376.029	0.483132		31.2	460.6	224.17	0.327365		31.2	53	44.493	0.45637
31.4	181.143	49.56	0.214822		31.4	210.571	50.223	0.192577			31.4	248.8	76.872	0.236041		31.4	424.571	348.343	0.450688		31.4	450.6	261.87	0.367552		31.4	51.429	40.857	0.442724
31.6	168	51.491	0.234594		31.6	212.857	56.371	0.209381			31.6	242.4	83.256	0.255656		31.6	517.429	350.414	0.403776		31.6	416.8	266.56	0.390073		31.6	50.143	26.636	0.346916
31.8	174.714	54.517	0.237826		31.8	201.286	56.066	0.217857			31.8	251	78.94	0.239256		31.8	476.286	360.471	0.430796		31.8	383.6	234.42	0.379308		31.8	60	24.857	0.292929
32	200.857	56.663	0.220033		32	197.571	48.146	0.19594			32	256.6	82.404	0.243077		32	499.286	383.75	0.43458		32	377	258.35	0.406626		32	46.857	24.657	0.344786
32.2	200.143	51.849	0.205755		32.2	185.429	48.731	0.208112			32.2	214.6	95.524	0.308019		32.2	508.714	373.707	0.423502		32.2	352.8	221.56	0.385751		32.2	56.571	26.6	0.319821
32.4	199.429	44.034	0.180867		32.4	183.714	49.263	0.211449			32.4	212.2	82.068	0.278889		32.4	464.571	396.914	0.460732		32.4	370.6	219.87	0.372364		32.4	55.714	20.643	0.270346
32.6	201.857	41.889	0.171854		32.6	191.857	50.917	0.20973			32.6	233.8	61.772	0.208991		32.6	471.143	458.586	0.493247		32.6	402.4	226.08	0.359725		32.6	44.429	26.636	0.374812
32.8	204.286	50.314	0.197621		32.8	187.571	60.889	0.245064			32.8	255.6	71.864	0.219456		32.8	466.857	452.8	0.492357		32.8	407.6	262.02	0.391297		32.8	58.429	39.65	0.404268
33	214	57.874	0.212871		33	187.286	55.191	0.227615			33	275	75.5	0.215407		33	412	456.4	0.525564		33	367.8	252.61	0.407166		33	73.571	44.464	0.376702
33.2	213	54.934	0.205029		33.2	189.857	49.609	0.207164			33.2	289	51.26	0.15065		33.2	484.429	446.064	0.479385		33.2	393	248.35	0.38723		33.2	73.571	42.607	0.366738
33.4	217.571	59.374	0.21439		33.4	178.714	56.277	0.239486			33.4	285	29.5	0.0938		33.4	491.571	410.564	0.455103		33.4	361.2	256.94	0.415666		33.4	73.714	60.743	0.451764
33.6	215.286	59.083	0.215341		33.6	185.143	52.891	0.222201			33.6	297	31.98	0.09721		33.6	475.143	431.386	0.475866		33.6	337.2	258.94	0.434361		33.6	62.571	61.729	0.49661
33.8	229.143	68.394	0.229868		33.8	180.857	54.577	0.231815			33.8	269.8	41.812	0.13418		33.8	513.571	417.464	0.448387		33.8	312.6	218.37	0.411266		33.8	65.857	68.85	0.511109
34	232	62.794	0.213011		34	172.286	54.949	0.241815			34	261.2	45.528	0.148431		34	524.857	369.757	0.413315		34	329	201.35	0.379655		34	71.143	86.3	0.548135
34.2	231.286	57.98	0.200439		34.2	176.143	59.003	0.25092			34.2	239	54.26	0.185024		34.2	564.857	362.614	0.390971		34.2	334.2	211.49	0.387564		34.2	73	77.493	0.514927
34.4	236.286	61.823	0.207384		34.4	179	60.974	0.254087			34.4	223.8	65.772	0.227135		34.4	593.286	394.479	0.399365		34.4	326.6	186.07	0.362943		34.4	67.429	76.486	0.531467
34.6	236.286	54.109	0.186328		34.6	176.571	59.263	0.25129			34.6	199.2	67.648	0.253508		34.6	547.143	392.071	0.417446		34.6	329.2	175.74	0.348041		34.6	70.714	81.179	0.534446
34.8	213.857	52.597	0.197397		34.8	174.143	63.694	0.267806			34.8	214.4	39.536	0.155693		34.8	541.714	408.629	0.42998		34.8	359	182.45	0.336966		34.8	78.429	60.364	0.434924
35	205.429	43.674	0.175326		35	169	69.431	0.291201			35	224.4	42.336	0.158719		35	543.714	389.671	0.417482		35	323.8	207.41	0.390448		35	87.857	60.036	0.405941
35.2	207.429	52.697	0.202583		35.2	167.857	66.357	0.283318			35.2	264.4	28.536	0.097414		35.2	597.143	404.286	0.403709		35.2	308.4	224.78	0.421584		35.2	74.429	69.85	0.484133
35.4	187.429	47.326	0.201597		35.4	155.143	66.691	0.300636			35.4	265.2	50.488	0.15993		35.4	574.714	397.407	0.408804		35.4	295.8	240.01	0.447939		35.4	70.429	51.764	0.423628
35.6	189.714	52.76	0.21759		35.6	155.429	59.531	0.276942			35.6	252.8	59.032	0.189307		35.6	537.429	393.7	0.42282		35.6	294.2	226.29	0.434763		35.6	72.571	44.514	0.380185
35.8	174.857	41.651	0.192378		35.8	155.286	61.969	0.285235			35.8	239.4	85.636	0.263466		35.8	518	351.243	0.404079		35.8	286.4	207.48	0.420102		35.8	74.143	50.15	0.403483
36	167.857	50.214	0.230265		36	158.714	67.763	0.299204			36	230.6	82.364	0.263174		36	525	354.893	0.403336		36	306	181.5	0.372308		36	70.286	57.2	0.448678
36.2	171.143	54.446	0.24135		36.2	172.143	57.957	0.251878			36.2	196	88.24	0.310442		36.2	538.714	347.35	0.392014		36.2	340.6	183.97	0.350706		36.2	80	67.571	0.45789
36.4	185.857	56.849	0.234228		36.4	175.571	63.609	0.265944			36.4	179.2	86.248	0.324915		36.4	496.571	389.171	0.439373		36.4	386.4	177.88	0.315234		36.4	76.714	63.45	0.452683
36.6	183.857	48.826	0.209838		36.6	187.286	59.62	0.241469			36.6	164.8	88.512	0.349419		36.6	452.429	361.807	0.444352		36.6	385.4	208.93	0.351539		36.6	83.143	51.557	0.382755
36.8	193.714	62.949	0.245258		36.8	195.857	68.677	0.259615			36.8	146.2	82.828	0.36165		36.8	483.143	408.7	0.458265		36.8	362.2	204.69	0.361075		36.8	95.143	52.243	0.354464
37	183	59.163	0.24431		37	199.714	70.303	0.260364			37	118.4	81.296	0.407099		37	507.857	466.75	0.478911		37	383.2	234.04	0.379172		37	82.857	52.429	0.38754
37.2	191.714	54.783	0.222245		37.2	191.143	74.817	0.28131			37.2	100	95.4	0.488229		37.2	545	479.75	0.468163		37.2	319.6	248.62	0.437542		37.2	79.714	48.729	0.379379
37.4	199.429	49.463	0.198733		37.4	194.857	70.88	0.26673			37.4	109.2	92.448	0.458462		37.4	521.143	496.943	0.488115		37.4	281.2	240.34	0.460828		37.4	84.571	37.914	0.30954
37.6	191.286	41.666	0.17886		37.6	187.714	85.451	0.312819			37.6	113.4	86.796	0.433555		37.6	556.429	459.179	0.452122		37.6	291.4	221.83	0.432223		37.6	76.429	25.036	0.246744
37.8	177	47.094	0.210154		37.8	174.143	78.266	0.310075			37.8	86.8	74.592	0.462179		37.8	629.286	441.536	0.412334		37.8	306	231.9	0.431121		37.8	74	28.729	0.279655
38	182.286	46.491	0.203217		38	171.286	75.294	0.305354			38	113.4	85.396	0.429566		38	635.857	479.493	0.429903		38	268.8	209.36	0.437845		38	68	32.171	0.321164
38.2	185	40.329	0.178977		38.2	171.857	67.974	0.283425			38.2	138.8	71.672	0.34053		38.2	649	529.693	0.44939		38.2	324.8	183.96	0.361585		38.2	57.286	39.564	0.408511
38.4	181.857	45.66	0.200688		38.4	174.429	65.106	0.271801			38.4	144.2	71.148	0.330386		38.4	699.143	504.043	0.418924		38.4	351.4	189.43	0.350258		38.4	66.286	38.829	0.369394
38.6	178.143	40.883	0.186658		38.6	179	55.974	0.238215			38.6	195	58.9	0.231981		38.6	688.143	540.879	0.440089		38.6	340.8	208.56	0.379642		38.6	72.714	50.221	0.408518
38.8	180.714	43.157	0.192776		38.8	177.714	54.766	0.235572			38.8	223.2	68.208	0.234064		38.8	706.429	533.107	0.430086		38.8	339.2	242.84	0.417222		38.8	66.754	34.219	0.33673
39	202.143	42.014	0.172079		39	164.857	47.966	0.225379			39	226.2	60.428	0.210824		39	660.714	563.964	0.4605		39	370.4	247.28	0.400337		39	43.429	80.257	0.64888
39.2	206	47.926	0.188739		39.2	169	48.431	0.222743			39.2	240.4	52.776	0.180015		39.2	661.143	554.657	0.456208		39.2	347.2	246.84	0.415528		39.2	29.857	71.221	0.704615
39.4	206.714	38.883	0.15832		39.4	172.429	48.797	0.220576			39.4	265.8	36.452	0.120601		39.4	646.857	525.514	0.448249		39.4	326.8	286.06	0.466762		39.4	35.714	70.214	0.662846
39.6	212	42.851	0.168143		39.6	179.143	54.537	0.233384			39.6	215.8	42.852	0.165674		39.6	641	470.379	0.423239		39.6	352.4	232.58	0.397586		39.6	35.429	67.657	0.656319
39.8	209	42.031	0.167435		39.8	160.143	63.677	0.284502			39.8	197	32.18	0.140414		39.8	593.286	490.621	0.452642		39.8	355.2	220.84	0.383376		39.8	26.571	77.1	0.743696
40	222.143	47.671	0.176682		40	159.286	59.729	0.272715			40	189.4	32.836	0.147753		40	577.143	467.571	0.447559		40	345	215.75	0.384753		40	17.429	68.986	0.798314
40.2	209.143	58.737	0.219267		40.2	153.143	60.954	0.284704			40.2	164	39.56	0.194341		40.2	592.286	507.529	0.461468		40.2	331.8	210.01	0.387608		40.2	20.714	79.964	0.794253
40.4	205.286	68.111	0.24913		40.4	173	61.906	0.263534			40.4	140.4	49.376	0.26018		40.4	639.143	522.043	0.449577		40.4	350	179.5	0.338999		40.4	24	78.086	0.764903
40.6	197	65.466	0.249426		40.6	166.143	65.031	0.281309			40.6	144.6	53.924	0.271625		40.6	645.143	542.6	0.456833		40.6	341.8	177.91	0.342326		40.6	27.286	89.064	0.765486
40.8	188.286	76.131	0.287922		40.8	145	68.157	0.319751			40.8	159.4	50.236	0.239634		40.8	647.143	572.786	0.469524		40.8	335	155.25	0.316675		40.8	14.857	87.686	0.855113
41	176.714	71.826	0.288991		41	149.571	58.74	0.281982			41	149.8	54.412	0.266449		41	596.714	566.593	0.487054		41	360.6	172.77	0.323921		41	25.857	91.707	0.78006
41.2	184.571	78.069	0.297246		41.2	160.714	51.643	0.243189			41.2	136	56.24	0.292551		41.2	573.429	550.043	0.489592		41.2	364.4	183.78	0.335255		41.2	26.429	96.536	0.785071
41.4	173.714	88.72	0.338066		41.4	165.857	55.477	0.250649			41.4	129.4	61.436	0.321931		41.4	521.571	537.636	0.507583		41.4	351.2	199.44	0.362197		41.4	25.857	89.993	0.776805
41.6	184.714	85.346	0.316025		41.6	171.429	57.714	0.25187			41.6	143.2	48.008	0.251077		41.6	521.286	528.079	0.503237		41.6	319.8	216.01	0.403147		41.6	18.857	80.629	0.810454
41.8	188.714	70.534	0.272072		41.8	164.571	53.983	0.247			41.8	138.8	75.272	0.35162		41.8	513.857	545.164	0.514781		41.8	313.2	232.14	0.425679		41.8	42.364	162.99	0.79219
42	206.714	61.883	0.230393		42	175.571	51.037	0.225222			42	145.4	76.876	0.345858		42	486.857	551.8	0.531263		42	252.4	215.58	0.460661		42	42.714	63.293	0.597062
42.2	217.857	60.357	0.216945		42.2	165.714	57.486	0.257552			42.2	130	83	0.389671		42.2	513.143	512.914	0.499889		42.2	240.2	231.79	0.491091		42.2	61.571	59.064	0.489609
42.4	222.571	61.074	0.215319		42.4	152.714	59.694	0.281035			42.4	144.2	65.148	0.311195		42.4	511.429	519.571	0.503949		42.4	211.4	199.83	0.485932		42.4	56.714	56.45	0.498832
42.6	222.571	59.931	0.212145		42.6	141.857	57.06	0.286853			42.6	125.2	88.088	0.413		42.6	515.429	518.943	0.501699		42.6	264.6	190.37	0.418423		42.6	46.857	44.371	0.486376
42.8	221.571	53.134	0.193423		42.8	133.714	62.834	0.319688			42.8	139.6	64.624	0.316437		42.8	605.571	535.007	0.469066		42.8	294.4	184.68	0.385489		42.8	54.714	53.264	0.493286
43	221.429	53.286	0.193968		43	144.143	65.351	0.311948			43	130.6	70.364	0.350132		43	554.429	498.136	0.473259		43	344	174.4	0.33642		43	61.857	61.621	0.499046
43.2	200.143	60.991	0.233563		43.2	150.857	62.806	0.293948			43.2	200	72.8	0.266862		43.2	514	438.871	0.460578		43.2	359.8	140.61	0.28099		43.2	55.143	60.386	0.522691
43.4	187.429	76.04	0.288611		43.4	148.714	57.506	0.278856			43.4	203.4	83.996	0.292266		43.4	471.429	451.429	0.489164		43.4	339.8	132.41	0.280405		43.4	42.429	57.879	0.577013
43.6	171.714	73.983	0.301114		43.6	187.429	48.469	0.205465			43.6	206.8	84.192	0.289328		43.6	455.714	432.786	0.487097		43.6	333	163.35	0.329102		43.6	27.714	63.9	0.697489
43.8	172.429	79.083	0.31443		43.8	187.429	49.04	0.207385			43.8	209.8	90.412	0.301161		43.8	483.857	391.093	0.446989		43.8	304.8	163.16	0.348662		43.8	21.429	63.786	0.748533
44	176.429	82.7	0.319147		44	193.571	50.386	0.206535			44	213.4	71.796	0.251743		44	517.286	403.564	0.438252		44	267.8	210.01	0.439526		44	31.857	59.55	0.651481
44.2	173.429	83.451	0.324865		44.2	200.571	40.109	0.166647			44.2	169.8	63.812	0.273154		44.2	482.571	386.586	0.444782		44.2	281.4	226.53	0.445987		44.2	30.571	66.757	0.685895
44.4	171.714	78.554	0.31388		44.4	186.571	37.663	0.167962			44.4	138.8	78.072	0.359991		44.4	586.429	406.107	0.409161		44.4	330.4	231.28	0.411765		44.4	28.429	64.15	0.692925
44.6	186.571	81.949	0.305186		44.6	191	40.54	0.175089			44.6	136	82.44	0.377403		44.6	638.143	439.664	0.407925		44.6	339	204.05	0.375748		44.6	23.714	74.671	0.758966
44.8	190.143	69.449	0.26753		44.8	190.286	47.726	0.200519			44.8	121.8	83.292	0.40612		44.8	654.714	402.121	0.380496		44.8	324.4	179.98	0.356834		44.8	45	85.179	0.654321
45	200.857	62.377	0.236964		45	181	49.997	0.216441			45	104.4	83.536	0.444492		45	695	438.107	0.386642		45	304.4	135.98	0.308779		45	53.714	82.743	0.606365
45.2	207.429	57.126	0.215932		45.2	190.571	43.137	0.184577			45.2	107.6	95.344	0.469804		45.2	715.286	458.807	0.390776		45.2	294.8	121.26	0.291448		45.2	61.571	82.064	0.571336
45.4	204.143	38.751	0.15954		45.4	211.429	40.743	0.161568			45.4	140.2	86.588	0.381802		45.4	688.143	446.307	0.393413		45.4	244.2	141.39	0.366685		45.4	66.143	83.693	0.558564
45.6	207.143	34.429	0.142519		45.6	212.429	49.683	0.189549			45.6	146.6	95.204	0.393724		45.6	747.571	431.05	0.365724		45.6	220.6	140.97	0.389883		45.6	77	75.15	0.49392
45.8	233.286	30.86	0.116829		45.8	210.857	43.491	0.170991			45.8	159.6	90.824	0.362681		45.8	679.429	425.457	0.385069		45.8	254.6	163.27	0.39072		45.8	70.714	80.464	0.532247
46	224	25.131	0.100876		46	208.571	46.914	0.183628			46	164	122.36	0.427294		46	643	458.993	0.416512		46	302.4	153.08	0.336085		46	86.571	77.957	0.473821
46.2	227	26.38	0.104112		46.2	213.286	43.203	0.16844			46.2	148.6	135.084	0.476178		46.2	667.143	473.786	0.415263		46.2	266	149.5	0.359807		46.2	72.714	72.079	0.497805
46.4	210	48.686	0.188204		46.4	206.429	47.043	0.185594			46.4	157.4	129.556	0.451484		46.4	645.286	493.593	0.433403		46.4	308.6	119.57	0.279258		46.4	73.857	80.736	0.522247
46.6	194.143	50.066	0.205012		46.6	207.143	59.143	0.222103			46.6	124.2	120.948	0.493367		46.6	584	514.514	0.468373		46.6	243.8	148.41	0.378394		46.6	67.286	87.064	0.564071
46.8	195.286	56.711	0.225048		46.8	188.286	63.274	0.251528			46.8	139.6	136.624	0.494613		46.8	584.286	515.643	0.468797		46.8	235.4	150.63	0.390203		46.8	63.571	95.25	0.59973
47	189.857	65.18	0.255571		47	181.143	62.274	0.255834			47	127.2	129.368	0.504225		47	541.714	534.486	0.496642		47	186	173.5	0.482615		47	52.857	99.071	0.652092
47.2	169.571	62.683	0.269889		47.2	193	71.134	0.269311			47.2	137.8	123.132	0.471893		47.2	543.714	539.671	0.498134		47.2	196.8	161.36	0.450525		47.2	61.571	96.921	0.611519
47.4	175.286	61.626	0.260121		47.4	169.571	69.111	0.289553			47.4	117	132.98	0.531963		47.4	552.571	526.229	0.487791		47.4	160.2	165.59	0.508272		47.4	46.714	98.093	0.677403
47.6	177.143	62.086	0.259525		47.6	162	78.709	0.326987			47.6	119.6	156.824	0.567331		47.6	529.286	509.964	0.490704		47.6	197.8	145.11	0.423172		47.6	53.286	103.05	0.659158
47.8	185	51.614	0.218137		47.8	168	76.206	0.312055			47.8	100.2	158.388	0.612511		47.8	500.857	491.529	0.4953		47.8	209.2	118.74	0.362078		47.8	45.714	107.286	0.701214
48	203	49.249	0.195238		48	164.571	71.697	0.303456			48	102	130.68	0.56163		48	592.714	500.364	0.457757		48	227.6	102.82	0.31118		48	45.286	107.164	0.702947
48.2	202.143	44.871	0.181655		48.2	174.571	80.669	0.31605			48.2	108.6	112.484	0.508784		48.2	599.571	525.45	0.467058		48.2	250.6	141.87	0.36148		48.2	47.429	109.914	0.698565
48.4	197.857	37.271	0.158515		48.4	186.286	82.537	0.307032			48.4	99.2	99.648	0.501126		48.4	583	524.279	0.473484		48.4	257.6	150.92	0.369431		48.4	53.857	108.736	0.668761
48.6	196.143	47.089	0.193596		48.6	185.571	87.009	0.319204			48.6	129.4	52.836	0.289932		48.6	580.286	514.986	0.47019		48.6	264.6	198.37	0.428473		48.6	54.571	109.7	0.667797
48.8	174	50.703	0.225644		48.8	208.857	81.611	0.280965			48.8	112.6	37.244	0.248552		48.8	605.571	513.721	0.45897		48.8	267.8	230.41	0.462476		48.8	63	108.136	0.631871
49	167.143	51.257	0.234694		49	198.143	81.683	0.291906			49	93.4	65.196	0.411082		49	613.143	516.771	0.457355		49	282.6	267.27	0.48606		49	74.429	105.85	0.587147
49.2	181.429	39.4	0.178419		49.2	194.143	79.923	0.291619			49.2	75	72.3	0.490835		49.2	604.714	540.479	0.471954		49.2	297.2	256.94	0.463673		49.2	71.429	91.714	0.562172
49.4	172.714	32.923	0.160102		49.4	178.857	83.84	0.319151			49.4	74.2	87.948	0.542393		49.4	520.143	547.279	0.512711		49.4	340	294.8	0.464398		49.4	79.857	95.007	0.543319
49.6	174.429	37.82	0.178187		49.6	162.143	71.7	0.306616			49.6	38	108.12	0.73994		49.6	558.429	566.364	0.503528		49.6	365.8	236.11	0.392268		49.6	74.429	115.136	0.60737
49.8	189	39.66	0.173445		49.8	142.571	72.731	0.33781			49.8	45.4	119.876	0.725308		49.8	534.429	583.993	0.522158		49.8	408.6	224.57	0.354676		49.8	70.714	120.321	0.629837
50	186.714	30.083	0.13876		50	130.714	57.871	0.306871			50	72.8	102.232	0.584076		50	550	618.071	0.529138		50	416.8	193.36	0.3169		50	72.571	117.657	0.618504
50.2	191.714	28.497	0.129408		50.2	130.286	64.183	0.330042			50.2	59.8	74.212	0.553771		50.2	488	625.6	0.561782		50.2	412.4	171.98	0.294295		50.2	66.429	129.107	0.660274
50.4	213.429	26.623	0.110905		50.4	147.286	58.734	0.28509			50.4	46.6	58.204	0.55536		50.4	503.286	643.693	0.561207		50.4	398	135.1	0.253423		50.4	64.429	121.207	0.65293
50.6	196.571	32.777	0.142914		50.6	144.714	52.603	0.26659			50.6	79.2	57.848	0.4221		50.6	522.857	633.143	0.547701		50.6	400.4	170.78	0.298995		50.6	70.286	123.914	0.638076
50.8	200.857	39.806	0.1654		50.8	154	51.474	0.250514			50.8	77.2	44.768	0.367047		50.8	586.571	629.529	0.517662		50.8	375.4	166.23	0.306907		50.8	59.143	117.043	0.664315
51	199.286	38.614	0.162313		51	155.143	54.263	0.259128			51	111	60.94	0.354426		51	584	589.8	0.502471		51	413	182.35	0.30629		51	70.714	88.893	0.556948
51.2	197.857	48.271	0.196123		51.2	169.714	47.531	0.218791			51.2	149.2	101.848	0.405691		51.2	583.429	589.114	0.502425		51.2	417.6	188.32	0.3108		51.2	72.143	96.821	0.573029
51.4	208.857	52.897	0.202087		51.4	177.571	52.203	0.227192			51.4	168.2	103.108	0.38004		51.4	583.143	571.129	0.494796		51.4	426.4	179.48	0.29623		51.4	74.571	106.129	0.587319
51.6	223.857	50.711	0.184695		51.6	152.857	52.543	0.255807			51.6	167.4	101.756	0.378056		51.6	605.714	551.857	0.476737		51.6	400	165.6	0.292786		51.6	92.286	97.671	0.514176
51.8	210.286	59.526	0.22062		51.8	149.429	52.32	0.259333			51.8	190.6	127.964	0.40169		51.8	590.571	535.329	0.475467		51.8	366.4	182.48	0.332459		51.8	73.429	97.9	0.571417
52	214.286	55.571	0.205929		52	145.429	56.274	0.278996			52	139	122.86	0.469182		52	583.714	520.386	0.471321		52	314.8	149.46	0.321932		52	93.286	105.907	0.531681
52.2	204.714	53.574	0.20742		52.2	147.143	56.314	0.276787			52.2	114.6	107.924	0.484999		52.2	574	484.729	0.45784		52.2	341.6	182.32	0.347992		52.2	94	114.157	0.548418
52.4	215.857	58.763	0.213979		52.4	146.143	52.517	0.264357			52.4	115.4	137.276	0.543289		52.4	522.286	474.886	0.476233		52.4	382.6	201.67	0.345166		52.4	77.571	113.407	0.593821
52.6	193.571	52.957	0.214811		52.6	142.857	56.143	0.282125			52.6	134.6	130.124	0.491546		52.6	549.857	458.936	0.454936		52.6	405	177.95	0.305258		52.6	65.571	115.15	0.637168
52.8	190.857	51.834	0.213581		52.8	147.571	56.146	0.275606			52.8	110.6	121.764	0.524023		52.8	556.286	456.186	0.450567		52.8	380.2	223.39	0.370102		52.8	52.857	108.5	0.672421
53	183.143	60.44	0.248129		53	164	53.589	0.246284			53	123.4	123.196	0.499586		53	573.429	487.757	0.459634		53	377.2	249.34	0.397963		53	30.429	104.479	0.774448
53.2	166.714	51.569	0.236247		53.2	157.143	53.286	0.253225			53.2	139.2	139.848	0.501161		53.2	580.857	470.814	0.447682		53.2	342.2	242.09	0.414332		53.2	29.714	114.514	0.793978
53.4	153.714	46.349	0.23167		53.4	151.286	49.351	0.245974			53.4	123.6	111.184	0.473559		53.4	550	496.929	0.474654		53.4	287.8	230.81	0.445055		53.4	4.714	114.05	0.960306
53.6	153.143	48.526	0.240621		53.6	146.571	44.349	0.232289			53.6	104.4	120.936	0.536692		53.6	546.571	537.243	0.495696		53.6	255	230.25	0.474498		53.6	6	115.129	0.950466
53.8	142	45.48	0.242586		53.8	164.714	46.689	0.220851			53.8	121.8	146.492	0.546017		53.8	576.286	528.186	0.478225		53.8	246	209.1	0.459459		53.8	21.857	115.907	0.841344
54	171.857	40.546	0.190891		54	172	41.394	0.19398			54	130.2	133.788	0.506796		54	586.429	566.821	0.491499		54	221.4	203.33	0.478728		54	24.571	107.486	0.813933
54.2	173.429	46.309	0.210745		54.2	186.286	36.823	0.165045			54.2	144.4	124.336	0.46267		54.2	574.857	532.686	0.480962		54.2	245.6	195.52	0.443235		54.2	17.143	110.571	0.865772
54.4	188	40.72	0.178034		54.4	184.429	48.363	0.207752			54.4	153.8	139.972	0.476465		54.4	586.143	493.407	0.457049		54.4	247	203.05	0.451172		54.4	23	112.85	0.830696
54.6	197.571	39.146	0.165369		54.6	188.571	47.829	0.202321			54.6	139.4	124.836	0.472441		54.6	583.143	524.129	0.473351		54.6	239.4	241.43	0.502111		54.6	29.286	108.393	0.787289
54.8	199	53.917	0.213181		54.8	183.571	57.557	0.238699			54.8	102	75.68	0.425934		54.8	614	506.729	0.452142		54.8	280.8	204.36	0.421222		54.8	34.286	105.714	0.755102
55	214	52.874	0.198124		55	187.714	57.594	0.234783			55	108	78.92	0.422213		55	602.429	503.307	0.455179		55	328.6	203.57	0.382528		55	43.429	114.257	0.724588
55.2	221.571	48.42	0.179339		55.2	191.286	57.523	0.231193			55.2	69.2	67.648	0.494329		55.2	588.857	502.843	0.460605		55.2	292	185	0.387841		55.2	32	123.686	0.794458
55.4	192.571	55.446	0.223556		55.4	198.571	63.229	0.241515			55.4	51.6	76.104	0.595941		55.4	584.857	509.186	0.465417		55.4	290.2	208.89	0.418542		55.4	33.714	116.314	0.775281
55.6	177	46.523	0.208135		55.6	167.429	74.097	0.306788			55.6	85.6	98.064	0.533932		55.6	579.286	552.321	0.488086		55.6	322.8	181.86	0.360361		55.6	50.429	106.764	0.679193
55.8	168.429	48.609	0.223964		55.8	156.429	68.9	0.305776			55.8	112	127.28	0.531929		55.8	547	576.364	0.51307		55.8	319.6	166.22	0.342143		55.8	49.857	110.65	0.689377
56	176.143	56.86	0.244031		56	161.857	74.431	0.315002			56	117.4	141.756	0.546991		56	578	560.529	0.492327		56	297.6	156.92	0.345243		56	44	121.514	0.734162
56.2	178.429	59.866	0.251226		56.2	174.714	72.66	0.293725			56.2	123.4	149.196	0.547315		56.2	567.571	571.479	0.501715		56.2	308.4	149.18	0.326019		56.2	42.286	137.029	0.764181
56.4	161.857	57.86	0.263339		56.4	180.286	79.754	0.3067			56.4	147.8	141.532	0.489168		56.4	552.714	552.936	0.5001		56.4	308.4	115.78	0.27295		56.4	57.143	131.286	0.69674
56.6	159.571	73.569	0.315555		56.6	171.286	84.151	0.329441			56.6	106.6	120.604	0.530818		56.6	547.571	553.05	0.502489		56.6	288.2	133.39	0.316397		56.6	58.714	136.493	0.699221
56.8	184.571	77.64	0.296097		56.8	152.571	77.131	0.335788			56.8	96.6	111.404	0.535586		56.8	555.571	508.221	0.477745		56.8	275.4	130.43	0.321391		56.8	63	141.421	0.691813
57	187.286	74.906	0.285691		57	172.286	72.663	0.296645			57	91.4	93.716	0.506256		57	574.857	522.829	0.476301		57	263.4	138.83	0.345151		57	75.286	145.664	0.659264
57.2	168.429	78.18	0.317021		57.2	183.857	66.826	0.266575			57.2	95.2	91.888	0.491149		57.2	608.286	536.871	0.468819		57.2	237	171.35	0.419616		57.2	70.857	145.886	0.673082
57.4	170.429	74.203	0.303325		57.4	181.429	63.971	0.260682			57.4	101	90.34	0.472144		57.4	609.571	589.521	0.49164		57.4	205	184.75	0.474022		57.4	76	141.629	0.650781
57.6	178.571	67.571	0.274521		57.6	184	71.531	0.279932			57.6	114.6	102.724	0.472677		57.6	641	568.093	0.46985		57.6	198.6	166.67	0.456293		57.6	87.714	119.043	0.575762
57.8	182.429	72.197	0.283542		57.8	190.571	69.994	0.268624			57.8	125.2	102.288	0.449641		57.8	703.286	612.264	0.465406		57.8	190.4	201.68	0.514385		57.8	81	113.664	0.583899
58	183.143	68.869	0.273276		58	180.429	73.031	0.288138			58	123	134.02	0.521438		58	716.571	654.314	0.477293		58	205.2	189.54	0.480164		58	77	112.579	0.593836
58.2	177.143	57.514	0.245099		58.2	183.571	76.129	0.29314			58.2	118.4	131.296	0.525823		58.2	683.429	687.971	0.501656		58.2	232.4	198.78	0.461014		58.2	73.714	113.886	0.607067
58.4	181.714	57.669	0.240905		58.4	173.857	81.14	0.3182			58.4	94.8	122.912	0.564562		58.4	682.857	663.571	0.492838		58.4	255.4	173.23	0.404148		58.4	66.429	121.821	0.647126
58.6	184.286	52.514	0.221766		58.6	175.429	94.046	0.348997			58.6	94.2	136.148	0.591054		58.6	676.143	680.764	0.501703		58.6	267.6	189.22	0.414211		58.6	69.286	123.821	0.641206
58.8	177.857	57.757	0.245134		58.8	168.286	94.474	0.359546			58.8	83	126.62	0.604045		58.8	659.857	656.293	0.498646		58.8	255.4	168.23	0.397115		58.8	64.143	128.936	0.667789
59	175.429	64.046	0.267443		59	159.714	80.703	0.335678			59	64.6	107.524	0.624689		59	633.286	671.907	0.514795		59	240	189.8	0.441601		59	56.143	144.336	0.719956
59.2	185.714	54.143	0.22573		59.2	141.143	80.674	0.363697			59.2	93.2	110.808	0.543155		59.2	582.143	618.179	0.515011		59.2	230	175.9	0.433358		59.2	41	142.521	0.776593
59.4	183.143	46.583	0.202776		59.4	153	78.963	0.340412			59.4	94.6	136.124	0.589986		59.4	562.571	614.443	0.522035		59.4	231.4	172.03	0.426418		59.4	61	128.236	0.677651
59.6	171.714	44.983	0.207584		59.6	144	85.36	0.372166			59.6	79.2	127.048	0.615996		59.6	562.429	633.736	0.529807		59.6	219.8	141.01	0.390815		59.6	76.286	135.043	0.639018
59.8	181.857	47.803	0.208146		59.8	153.429	81.794	0.347731			59.8	72.8	122.032	0.626345		59.8	566.714	631.236	0.52693		59.8	229.8	130.71	0.36257		59.8	65.286	135.021	0.674072
60	207	42.151	0.16918		60	144.857	64.88	0.30934			60	84.6	138.124	0.620158		60	538.857	592.629	0.523761		60	230.6	127.87	0.35671		60	67.429	130.343	0.659058
60.2	207.429	53.411	0.204767		60.2	147.857	62.557	0.297305			60.2	46	138.84	0.751136		60.2	520.286	577.843	0.526207		60.2	223.6	107.42	0.324512		60.2	74.857	137.971	0.648275
60.4	213.286	49.346	0.18789		60.4	159.857	78.837	0.330285			60.4	43.8	140.972	0.762951		60.4	534.857	549.543	0.506771		60.4	217.4	112.53	0.341072		60.4	75.286	133.379	0.639202
60.6	213.857	62.883	0.227227		60.6	171.286	76.437	0.308559			60.6	60.6	163.564	0.729662		60.6	525.571	509.007	0.491995		60.6	208.2	134.99	0.393339		60.6	69	139.55	0.669144
60.8	231.857	53.517	0.187533		60.8	167	69.266	0.293169			60.8	92	183.48	0.666037		60.8	539	452.05	0.456132		60.8	205	135.15	0.397325		60.8	54	159.157	0.746666
61	232.143	65.071	0.218938		61	166.857	72.56	0.303069			61	87	150.98	0.634423		61	577.286	383.993	0.399461		61	218.8	140.46	0.39097		61	43.571	165.107	0.791203
61.2	212.857	72.086	0.252983		61.2	164.143	68.009	0.292949			61.2	80.4	158.776	0.663846		61.2	530.857	335.171	0.387021		61.2	196.4	153.78	0.439146		61.2	62.714	174.579	0.735709
61.4	213.429	80.051	0.272766		61.4	176.571	73.977	0.295261			61.4	106.4	139.016	0.56645		61.4	559.714	316.014	0.360859		61.4	193.4	146.93	0.431728		61.4	67.429	180.629	0.728173
61.6	225	59.786	0.209932		61.6	175.714	72.171	0.291148			61.6	105	122.5	0.538462		61.6	615.571	271.65	0.306181		61.6	197	155.35	0.440897		61.6	70.143	166.636	0.703762
61.8	223	61.049	0.214923		61.8	166.143	53.746	0.244422			61.8	86.8	113.192	0.565983		61.8	596.286	261.9	0.305179		61.8	184.2	170.79	0.481112		61.8	68.286	174.014	0.718177
62	201.143	55.074	0.214952		62	172.857	50.914	0.227528			62	107.4	124.156	0.536181		62	628.429	278.15	0.306813		62	210.8	158.86	0.429746		62	81.286	169.507	0.675885
62.2	166.857	60.846	0.267215		62.2	182.143	54.357	0.22984			62.2	155.8	109.052	0.411747		62.2	626.857	318.8	0.33712		62.2	227	173.05	0.432571		62.2	85	162.893	0.65711
62.4	164.286	54.714	0.249837		62.4	186.429	47.1	0.201688			62.4	142.4	134.656	0.486024		62.4	591.286	337.436	0.363334		62.4	236.8	186.36	0.440401		62.4	84.571	151.629	0.64195
62.6	186.714	45.511	0.195979		62.6	184	50.674	0.215935			62.6	133.4	125.796	0.485332		62.6	638.429	363.507	0.362805		62.6	259.2	156.64	0.376683		62.6	66.429	127.821	0.658025
62.8	168.571	39.886	0.191338		62.8	185.857	56.706	0.233777			62.8	118.4	151.896	0.561962		62.8	609.143	344.543	0.361275		62.8	286.6	154.47	0.350217		62.8	73.857	123.593	0.625945
63	157.714	46.966	0.229459		63	178.429	52.723	0.228088			63	94.8	160.312	0.628399		63	571.571	363.279	0.388596		63	281.2	153.14	0.352581		63	63.714	128.957	0.669311
63.2	148.857	42.354	0.221505		63.2	194	57.217	0.22776			63.2	66	175.84	0.727092		63.2	617.143	373	0.376713		63.2	288.4	124.98	0.302337		63.2	57.429	133.271	0.698854
63.4	170.429	48.917	0.223014		63.4	196.714	52.483	0.210608			63.4	48.2	152.708	0.760089		63.4	612	392.971	0.391027		63.4	273.2	154.54	0.361294		63.4	45.143	143.314	0.760461
63.6	181.571	56.534	0.237434		63.6	190.143	54.877	0.22397			63.6	67.6	152.544	0.692928		63.6	635	369.964	0.368137		63.6	286.8	169.06	0.370859		63.6	55.714	150.071	0.729261
63.8	178.143	50.883	0.222171		63.8	196	51.954	0.209532			63.8	67.8	142.132	0.677038		63.8	650.571	356.329	0.353887		63.8	276.6	168.77	0.378943		63.8	67.714	157.614	0.699486
64	163.286	50.346	0.235666		64	199	57.631	0.224569			64	71.4	147.516	0.673848		64	615.286	389.95	0.387919		64	262.2	169.69	0.392901		64	66.143	175.979	0.726819
64.2	157.143	60	0.276316		64.2	199.429	47.177	0.191306			64.2	84	163.96	0.661236		64.2	608.143	402.879	0.398487		64.2	258.2	168.69	0.39516		64.2	57.857	185.964	0.762707
64.4	150.286	50.983	0.253308		64.4	217.857	59.5	0.214525			64.4	91.6	179.504	0.662122		64.4	614.429	383.85	0.384512		64.4	283	164.05	0.366961		64.4	67.714	182.9	0.729807
64.6	150.429	49.689	0.248297		64.6	200.714	62.814	0.238359			64.6	72.8	191.432	0.724485		64.6	579.857	393.579	0.404319		64.6	273.2	149.94	0.354351		64.6	67.571	185.764	0.733273
64.8	136.286	40.68	0.229875		64.8	196.286	67.509	0.255914			64.8	95.2	190.888	0.667235		64.8	622	391.9	0.386527		64.8	252	154.4	0.379921		64.8	69.286	179.536	0.721544
65	151	37.369	0.19838		65	191.857	70.346	0.268287			65	114	163.96	0.589869		65	604.429	407.35	0.402608		65	234	156.9	0.401381		65	55.143	166.386	0.75108
65.2	167	48.694	0.225756		65.2	197.714	72.851	0.269256			65.2	110.8	140.752	0.559534		65.2	616.143	410.336	0.399751		65.2	260	160.6	0.381835		65.2	42.714	168.864	0.798116
65.4	184.714	61.631	0.250183		65.4	190.714	65.557	0.255811			65.4	99.8	110.412	0.525241		65.4	645	365.464	0.36168		65.4	252.6	144.77	0.36432		65.4	52.714	175.65	0.769166
65.6	199.286	53.471	0.211553		65.6	174.714	61.374	0.259963			65.6	83.8	100.772	0.545977		65.6	693.429	376.329	0.351789		65.6	242.2	161.89	0.400629		65.6	51	177.593	0.776896
65.8	209.429	55.434	0.209294		65.8	166.571	58.72	0.26064			65.8	68.8	89.872	0.566401		65.8	683.571	399.393	0.368796		65.8	264	145.8	0.355783		65.8	57.429	189.271	0.767213
66	224.286	54.543	0.195614		66	162.143	54.843	0.252749			66	61.8	87.892	0.587152		66	701.714	387.057	0.355499		66	273	153.95	0.360581		66	72	178.686	0.712788
66.2	241.571	54.077	0.18291		66.2	160.429	51.66	0.243577			66.2	56.4	104.216	0.648852		66.2	668	407.457	0.378869		66.2	273	142.35	0.342723		66.2	79.286	186.464	0.701653
66.4	231.714	52.097	0.183563		66.4	153	45.534	0.229352			66.4	91	148.34	0.619788		66.4	684	412.943	0.376449		66.4	265	133.95	0.335756		66.4	76.143	197.05	0.721285
66.6	228.857	36.84	0.138654		66.6	141.143	45.103	0.242169			66.6	110.4	150.376	0.576648		66.6	651.571	427.136	0.39597		66.6	248.8	127.76	0.339282		66.6	75.714	182.5	0.706777
66.8	218	29.491	0.119161		66.8	142	46.766	0.247745			66.8	118.4	144.896	0.550316		66.8	641.714	440.629	0.407106		66.8	246.6	145.27	0.37071		66.8	66.143	162.121	0.710236
67	218	38.349	0.149595		67	146.571	57.92	0.283239			67	122.6	150.444	0.550988		67	607.571	423.764	0.410889		67	248	134.4	0.351464		67	63.286	142.979	0.693181
67.2	209.714	42.274	0.167763		67.2	143	52.706	0.269311			67.2	122.6	151.644	0.552953		67.2	613.429	436.186	0.415568		67.2	211.4	157.83	0.427457		67.2	48.286	128.586	0.727001
67.4	210.857	37.491	0.150963		67.4	150.857	47.52	0.239544			67.4	122.4	118.256	0.49139		67.4	654	457.586	0.411651		67.4	206	152.9	0.426024		67.4	49.143	120.686	0.710633
67.6	205.286	32.254	0.135785		67.6	143.714	59.806	0.293857			67.6	130.6	119.364	0.477525		67.6	660.571	458.4	0.409662		67.6	219.6	163.82	0.42726		67.6	70.714	108.607	0.605656
67.8	212.286	28.263	0.117493		67.8	147.571	64.431	0.303918			67.8	137.8	141.532	0.50668		67.8	637	447.007	0.412365		67.8	215.8	147.81	0.406507		67.8	87.143	100.071	0.534529
68	217.286	28.677	0.116591		68	163.429	58.337	0.263058			68	135.2	175.888	0.565396		68	637.286	434.564	0.405434		68	195.6	164.62	0.456999		68	99.857	99.293	0.498583
68.2	189.571	33.911	0.151741		68.2	155.143	64.977	0.29519			68.2	145.6	158.064	0.520523		68.2	679.571	469.021	0.408344		68.2	193.4	185.93	0.490154		68.2	113.143	105.057	0.481472
68.4	185.429	19.731	0.096176		68.4	159.714	60.989	0.276338			68.4	123	177.22	0.5903		68.4	650.286	471.629	0.420378		68.4	211.4	209.83	0.498136		68.4	114.286	124.714	0.521817
68.6	191.286	21.094	0.099323		68.6	160	53.686	0.251237			68.6	138.4	168.496	0.549033		68.6	632.286	463.529	0.422999		68.6	215.8	217.41	0.501858		68.6	122.714	124.864	0.504342
68.8	183.571	27.129	0.128754		68.8	158.286	65.789	0.293602			68.8	141.8	155.092	0.522385		68.8	554	443.586	0.444659		68.8	202	210.5	0.510303		68.8	105.571	131.721	0.555101
69	175.714	34.743	0.165083		69	156.429	59.186	0.274498			69	168	132.52	0.440969		69	559.143	470.9	0.457165		69	233.6	237.12	0.503739		69	69.714	140.8	0.668838
69.2	160.714	38.357	0.19268		69.2	162.429	48.111	0.228514			69.2	167.8	146.732	0.466509		69.2	562.286	484.886	0.463043		69.2	234.2	236.29	0.502221		69.2	73.143	145.914	0.666101
69.4	153.429	37.937	0.198244		69.4	147.714	60.566	0.29079			69.4	174.4	142.136	0.449036		69.4	599.714	476.157	0.442578		69.4	212.4	225.38	0.514825		69.4	71.571	147.421	0.673179
69.6	178	30.034	0.144372		69.6	159.429	56.291	0.260947			69.6	158.6	163.684	0.507887		69.6	569.714	432.8	0.431715		69.6	215.6	198.02	0.478749		69.6	73.714	152.743	0.674489
69.8	190.571	40.709	0.176014		69.8	163.571	53.043	0.244872			69.8	170.2	168.188	0.497027		69.8	595.286	462.95	0.437473		69.8	214.8	194.46	0.47515		69.8	75.857	141.921	0.651678
70	187.429	45.469	0.19523		70	160.857	58.206	0.265703			70	144.2	166.148	0.53536		70	588	481.886	0.450409		70	195.2	147.24	0.429973		70	69.857	134.65	0.658412
70.2	194.571	59.897	0.235381		70.2	160.429	55.517	0.257088			70.2	130	155.8	0.545136		70.2	608.143	504.736	0.453541		70.2	223.2	144.04	0.392223		70.2	80.714	140.821	0.63566
70.4	189.714	80.331	0.297473		70.4	156.286	81.909	0.343873			70.4	123.6	129.384	0.511432		70.4	602	464.9	0.435748		70.4	215.4	168.43	0.438814		70.4	93.286	142.621	0.604566
70.6	203.429	92.223	0.311931		70.6	157.857	103.529	0.396076			70.6	139.6	103.824	0.426515		70.6	645.857	489.279	0.431031		70.6	211.4	196.03	0.481138		70.6	70.429	145.193	0.673369
70.8	205.286	94.254	0.314663		70.8	157.714	100.966	0.390311			70.8	130.6	93.164	0.416349		70.8	639.714	515.586	0.446279		70.8	240.8	246.16	0.505504		70.8	61	151.093	0.71239
71	199.286	95.757	0.324553		71	150.857	103.234	0.406288			71	120.8	105.352	0.465846		71	621.857	532.621	0.461352		71	238	235.3	0.497148		71	45.857	145.707	0.760617
71.2	189.714	101.046	0.347523		71.2	140.714	110.271	0.439353			71.2	125.6	97.064	0.435921		71.2	623.286	515.55	0.452699		71.2	215.2	209.44	0.493218		71.2	46.857	141.086	0.750684
71.4	187	93.351	0.33298		71.4	148.571	107.943	0.420806			71.4	129.4	126.836	0.494997		71.4	644	512.943	0.443361		71.4	227	195.05	0.462149		71.4	50.714	157.321	0.756223
71.6	185.857	82.849	0.308325		71.6	145.429	102.703	0.413905			71.6	129.6	153.024	0.54144		71.6	612.714	531.936	0.464715		71.6	200.4	168.38	0.456587		71.6	62.143	144.036	0.698597
71.8	189.286	62.5	0.248227		71.8	153.571	75.5	0.329592			71.8	122.8	169.432	0.579786		71.8	594.571	529.986	0.471284		71.8	191.8	124.21	0.393057		71.8	61.143	138.657	0.69398
72	185.429	53.446	0.22374		72	151.857	55.174	0.266502			72	148	150.52	0.504221		72	545.286	493.879	0.475265		72	197.2	194.14	0.49609		72	63.143	136.7	0.684037
72.2	189.286	51.643	0.214349		72.2	143.857	61.797	0.30049			72.2	159	161.66	0.504148		72.2	508.429	507.007	0.4993		72.2	201.8	179.91	0.471326		72.2	60.143	134.707	0.691338
72.4	191.429	55.8	0.225702		72.4	147.429	59.011	0.285853			72.4	172	158.48	0.479545		72.4	515.857	508.921	0.496616		72.4	215	171.45	0.443654		72.4	60.857	136.1	0.691013
72.6	203.857	43.769	0.176753		72.6	157	59.294	0.274137			72.6	157.6	138.344	0.467467		72.6	503.714	526.957	0.511276		72.6	237.6	177.32	0.427359		72.6	50	138.071	0.734144
72.8	194.286	47.343	0.195932		72.8	152.857	56.829	0.271018			72.8	138.6	126.084	0.476357		72.8	479.571	513.736	0.517197		72.8	235	190.25	0.447384		72.8	56.857	134.157	0.702341
73	175.857	44.163	0.200722		73	179.571	65.654	0.26773			73	127.8	136.932	0.517248		73	457.429	459.129	0.500927		73	237.2	144.54	0.378635		73	57.429	138.414	0.706762
73.2	185.571	41.58	0.18305		73.2	169.143	63.566	0.273156			73.2	107	132.38	0.553012		73.2	472.429	453.236	0.489633		73.2	255	175.65	0.407872		73.2	49.714	124.8	0.715128
73.4	191	43.826	0.186631		73.4	174.857	62.937	0.264671			73.4	113.6	96.984	0.460548		73.4	447.571	469.907	0.512172		73.4	229.2	195.14	0.459867		73.4	58.857	126.486	0.682442
73.6	187.571	46.317	0.198031		73.6	190.143	51.734	0.213887			73.6	99.2	104.648	0.513363		73.6	504.857	480.757	0.487774		73.6	199.2	211.64	0.51514		73.6	54.571	133.129	0.709262
73.8	194.143	46.637	0.193692		73.8	180.714	43.586	0.194319			73.8	91.2	122.328	0.57289		73.8	492.286	466.529	0.486568		73.8	182.8	225.46	0.552246		73.8	52.571	131.943	0.715082
74	196.143	43.231	0.180602		74	191.571	48.22	0.201091			74	75.8	110.452	0.593025		74	531	431.45	0.448283		74	189.8	223.11	0.540336		74	72.714	134.221	0.648614
74.2	207.857	43.386	0.172684		74.2	187.714	50.451	0.211833			74.2	76	112.64	0.597116		74.2	564.571	445.629	0.441129		74.2	168	194.2	0.536168		74.2	65.857	135.136	0.672341
74.4	226.286	39.423	0.148369		74.4	167.286	52.677	0.239482			74.4	62	119.48	0.658365		74.4	632.571	473.371	0.428025		74.4	164.8	172.56	0.511501		74.4	53.714	138.457	0.720488
74.6	224.714	36.517	0.139788		74.6	167.857	58.929	0.259843			74.6	72	113.48	0.611818		74.6	628.714	478.85	0.432345		74.6	192.8	142.96	0.42578		74.6	71.286	153.293	0.68258
74.8	205.714	30.371	0.128646		74.8	150.857	65.663	0.303265			74.8	127.2	103.568	0.448797		74.8	640	450.286	0.412998		74.8	206	123.5	0.37481		74.8	64.429	159.636	0.712455
75	202.857	31.114	0.132983		75	148.429	57.809	0.280301			75	148.2	117.708	0.442664		75	573.143	435.2	0.431599		75	209.2	112.94	0.350593		75	64.714	157.764	0.709121
75.2	202.429	29.711	0.127989		75.2	162.714	72.666	0.308717			75.2	166.8	109.792	0.396946		75.2	578	434.957	0.429393		75.2	215.2	148.64	0.408531		75.2	78.714	151.921	0.658707
75.4	175.143	35.063	0.166803		75.4	144.286	71.343	0.33086			75.4	170.4	120.776	0.414787		75.4	581.143	460.229	0.441945		75.4	217.6	133.32	0.379916		75.4	54.714	170.407	0.756957
75.6	174	25.703	0.128706		75.6	145.429	82.131	0.360922			75.6	153.4	123.796	0.446601		75.6	577.286	441.564	0.433395		75.6	184.4	159.18	0.463298		75.6	58	166.814	0.742009
75.8	169.143	31.137	0.155468		75.8	140.857	73.834	0.343909			75.8	139.2	125.248	0.473621		75.8	554.429	414.993	0.428083		75.8	168.4	157.58	0.483404		75.8	66.429	167.25	0.715727
76	164.857	36.823	0.182581		76	152.286	72.006	0.321036			76	94.2	137.748	0.593874		76	565.571	433.007	0.433624		76	139	183.65	0.569193		76	60.429	152.55	0.716269
76.2	177.714	34.051	0.160798		76.2	162.571	75.531	0.317222			76.2	114.2	162.948	0.587946		76.2	600.429	438.264	0.421938		76.2	135	187.65	0.58159		76.2	77.571	130.121	0.626509
76.4	181.571	33.391	0.155336		76.4	169.143	86.851	0.339271			76.4	101	169.74	0.626948		76.4	651	429.45	0.397473		76.4	135.8	207.81	0.604784		76.4	84.143	119.65	0.587116
76.6	179.571	20.083	0.100588		76.6	158.429	75.066	0.321488			76.6	126.6	165.204	0.566147		76.6	684.429	407.35	0.373107		76.6	144.6	198.77	0.57888		76.6	74	125.157	0.628434
76.8	190.857	20.406	0.096589		76.8	162	79.994	0.330563			76.8	98.2	146.508	0.598705		76.8	718.857	387.771	0.350408		76.8	194	192.3	0.4978		76.8	84.714	115.479	0.576837
77	179.714	29.931	0.142771		77	166.857	65.846	0.28296			77	131.4	113.516	0.46349		77	727.429	396.486	0.352772		77	210.2	186.09	0.46958		77	66.429	125.393	0.653696
77.2	181.143	31.989	0.150088		77.2	169.143	65.566	0.279349			77.2	126.4	83.616	0.398141		77.2	750.143	421.921	0.359981		77.2	236.2	168.59	0.416488		77.2	57.857	121.679	0.67774
77.4	183.143	34.154	0.157178		77.4	176.143	70.289	0.285226			77.4	118.4	82.496	0.41064		77.4	750.143	428.064	0.363318		77.4	230.4	173.28	0.429251		77.4	52.286	131.529	0.715551
77.6	176.571	37.549	0.175362		77.6	174.143	56.409	0.244668			77.6	96.2	88.428	0.478952		77.6	732.571	446.943	0.378921		77.6	225.2	159.94	0.415278		77.6	46.143	145.55	0.759288
77.8	192.286	47.891	0.1994		77.8	162.143	55.843	0.256177			77.8	118.8	111.072	0.483191		77.8	714.857	471.686	0.397529		77.8	193.8	152.11	0.439739		77.8	41.429	156.214	0.790387
78	186.571	68.091	0.267379		78	173	65.906	0.275865			78	116	148.24	0.561005		78	687.571	529.479	0.435051		78	176	144.8	0.451372		78	55.286	155.807	0.738098
78.2	178.143	72.169	0.288315		78.2	175.857	44.306	0.201241			78.2	88.2	144.708	0.62131		78.2	636.286	561.614	0.468832		78.2	133.8	154.11	0.535271		78.2	60	148.714	0.712526
78.4	182.143	70.5	0.27905		78.4	167.857	50.5	0.231272			78.4	93.4	126.996	0.576217		78.4	645.857	586.564	0.475945		78.4	136.6	151.57	0.525974		78.4	66.429	144.821	0.685545
78.6	181.714	66.383	0.267568		78.6	182.714	53.18	0.22544			78.6	122	112.88	0.480586		78.6	667.286	567.779	0.459716		78.6	176.8	171.36	0.492188		78.6	70.714	161.179	0.695056
78.8	176.857	63.674	0.264723		78.8	168.571	51.457	0.233866			78.8	124.6	116.724	0.483682		78.8	666.571	535.814	0.445626		78.8	188.4	190.38	0.502614		78.8	78.857	168.2	0.680814
79	177.714	70.909	0.285205		79	173.143	67.754	0.281258			79	137.2	106.568	0.43717		79	663.571	532.964	0.445423		79	187.4	186.03	0.498166		79	67.571	168.336	0.713568
79.2	157.857	66.529	0.296492		79.2	164.857	68.966	0.294949			79.2	147.4	108.356	0.423669		79.2	656.429	517.036	0.440606		79.2	187.6	169.62	0.474833		79.2	72.714	170.364	0.700861
79.4	149.714	58.303	0.280279		79.4	172.143	63.529	0.269564			79.4	140.2	133.788	0.488299		79.4	667.714	550.614	0.451942		79.4	183.6	170.22	0.481092		79.4	62	181.614	0.745499
79.6	151	56.369	0.271828		79.6	188.571	73.829	0.281359			79.6	113.2	146.608	0.564294		79.6	682.429	537.879	0.440773		79.6	163.4	167.43	0.506091		79.6	60.429	186.836	0.755611
79.8	155.714	55.229	0.261818		79.8	197.857	77.271	0.280856			79.8	98.2	126.708	0.563377		79.8	675	526.25	0.438085		79.8	144.2	144.19	0.499983		79.8	80.714	175.393	0.684842
80	145.286	49.14	0.252744		80	196.571	82.92	0.296682			80	74.2	131.348	0.639014		80	649	534.407	0.451584		80	198	117.1	0.371628		80	75	161.821	0.683306
80.2	155.857	48.077	0.235748		80.2	216.429	73.729	0.254099			80.2	65.6	137.464	0.676949		80.2	638	543.529	0.460022		80.2	232.2	124.99	0.349926		80.2	69.571	173.95	0.714311
80.4	158.286	39.503	0.199723		80.4	217	57.551	0.20962			80.4	88.4	128.296	0.592055		80.4	672.571	525.229	0.438494		80.4	244.2	145.99	0.374151		80.4	71.571	192.136	0.728595
80.6	160.429	31.374	0.163576		80.6	230.571	55.023	0.192661			80.6	94.8	127.312	0.573188		80.6	707.857	502.607	0.415218		80.6	241.6	159.32	0.397386		80.6	60.286	201.7	0.769889
80.8	158.571	31.629	0.166291		80.8	208.857	48.754	0.189255			80.8	101.2	131.728	0.565531		80.8	722.429	436.736	0.376768		80.8	254.8	176.26	0.408899		80.8	54.714	192.55	0.778721
81	175.143	38.063	0.178526		81	183.429	52.851	0.223681			81	136.8	115.992	0.458844		81	719.714	425.586	0.371593		81	208.2	187.59	0.473963		81	53.286	188.336	0.779466
81.2	178.714	39.706	0.181786		81.2	179	51.117	0.222135			81.2	158.6	117.884	0.426368		81.2	712.857	402.214	0.360707		81.2	209.2	180.74	0.463507		81.2	44.857	216.471	0.82835
81.4	174.143	42.694	0.196896		81.4	160.571	46.223	0.223521			81.4	148.2	125.308	0.458151		81.4	686.571	399.1	0.367607		81.4	198.2	161.09	0.448356		81.4	42.714	229.579	0.843131
81.6	170.571	44.337	0.206307		81.6	157.714	51.823	0.247321			81.6	138.6	134.884	0.493206		81.6	631.429	377.857	0.374381		81.6	224.8	166.56	0.425593		81.6	54.571	213.843	0.79669
81.8	178.429	46.151	0.205501		81.8	156.857	61.874	0.282878			81.8	119.8	138.012	0.53532		81.8	597.143	391.571	0.396041		81.8	216.8	177.36	0.44997		81.8	52.286	197.814	0.790941
82	180.714	52.014	0.223498		82	160.286	59.383	0.270329			82	88.2	127.108	0.590354		82	554.143	367.007	0.398423		82	230.4	170.68	0.425551		82	63	176.564	0.737023
82.2	188	51.291	0.214347		82.2	161.571	63.877	0.283334			82.2	77.2	142.368	0.6484		82.2	519.571	363.45	0.411598		82.2	237.8	165.31	0.410087		82.2	74.714	185.55	0.712929
82.4	179	34.689	0.162332		82.4	188.714	54.82	0.225102			82.4	65.8	151.452	0.697126		82.4	478.286	329.8	0.408125		82.4	251.4	183.43	0.421843		82.4	71.714	195.7	0.731823
82.6	164.143	34.58	0.174011		82.6	187.571	45.174	0.194093			82.6	77.2	147.368	0.656229		82.6	482.143	325.893	0.403315		82.6	239	170.25	0.416005		82.6	54.143	180.436	0.769191
82.8	182	43.937	0.194466		82.8	187.857	50.443	0.211678			82.8	62.6	157.844	0.716028		82.8	470.857	338.457	0.418202		82.8	237.6	179.12	0.429833		82.8	63.429	171.686	0.730222
83	184.429	38.077	0.171129		83	172	49.251	0.222604			83	61.8	168.292	0.731412		83	490.714	371.321	0.430749		83	243.4	218.03	0.472509		83	49	174.836	0.781089
83.2	183	49.734	0.213696		83.2	165.857	53.191	0.242829			83.2	46.2	157.828	0.77356		83.2	489	350.979	0.417842		83.2	216.8	218.76	0.50225		83.2	43.857	174.95	0.799563
83.4	192.429	48.454	0.201153		83.4	160.429	57.946	0.26535			83.4	37.6	157.544	0.807322		83.4	513.429	379.9	0.425263		83.4	210.8	191.86	0.476481		83.4	40.429	182.121	0.818339
83.6	193.714	48.663	0.200773		83.6	175.286	68.34	0.280512			83.6	20.8	153.352	0.880564		83.6	501.571	407.207	0.448082		83.6	196.8	175.16	0.470911		83.6	23.571	182.25	0.885476
83.8	216	49.469	0.186344		83.8	163.714	69.034	0.296605			83.8	61.6	138.104	0.691543		83.8	529	445.55	0.457185		83.8	197.4	156.73	0.442578		83.8	25.429	178.871	0.875533
84	229.857	45.066	0.163921		84	164.429	78.991	0.324507			84	51	139.14	0.731777		84	507.714	483.186	0.487623		84	183.4	118.03	0.391567		84	51	183.736	0.782734
84.2	227	39.237	0.147377		84.2	165.571	76.209	0.315198			84.2	70.6	154.964	0.687007		84.2	521.143	519.514	0.499218		84.2	161.8	114.91	0.415272		84.2	43	185.564	0.811869
84.4	227.571	46.346	0.169196		84.4	162	73.423	0.311877			84.4	96.6	134.204	0.581463		84.4	537.143	478.143	0.470944		84.4	159.2	121.84	0.433533		84.4	34.429	181.421	0.840498
84.6	227.429	42.211	0.156547		84.6	166.143	71.603	0.301174			84.6	109.4	118.636	0.520251		84.6	526.286	488.686	0.481477		84.6	154	119.9	0.437751		84.6	41.571	186.493	0.817721
84.8	228.286	43.16	0.159		84.8	155.429	73.246	0.320306			84.8	71.2	105.728	0.597576		84.8	483.286	483.55	0.500137		84.8	165.8	108.51	0.395574		84.8	43	192.564	0.81746
85	215.714	44.343	0.170512		85	139	61.374	0.306298			85	71.8	110.292	0.605694		85	490.143	494.493	0.502209		85	168	136	0.447368		85	57.429	197.129	0.774398
85.2	188.857	49.954	0.209179		85.2	135.571	62.58	0.315819			85.2	63.6	83.584	0.567888		85.2	495.857	465.921	0.484437		85.2	189	124.75	0.39761		85.2	64.714	193.764	0.749634
85.4	189.143	49.223	0.206501		85.4	132.429	59.483	0.30995			85.4	36.8	100.592	0.732153		85.4	487	470.221	0.491236		85.4	197.4	126.33	0.390233		85.4	42.571	192.014	0.818525
85.6	184.429	58.791	0.241721		85.6	152.143	63.586	0.294749			85.6	32.8	115.832	0.779321		85.6	520.429	444.693	0.460764		85.6	188.4	152.98	0.448122		85.6	41.571	200.779	0.828465
85.8	167.857	55.929	0.24992		85.8	169.143	61.137	0.26549			85.8	77.4	127.956	0.623094		85.8	511.143	457.586	0.472357		85.8	184	166.6	0.475185		85.8	48.429	205.293	0.809127
86	150	52	0.257426		86	164.857	69.109	0.295379			86	88.2	139.908	0.613341		86	498	464.529	0.482613		86	175.6	163.42	0.482036		86	61.286	205.079	0.769918
86.2	134.429	46.22	0.255856		86.2	187	68.066	0.266856			86.2	80.8	148.152	0.647088		86.2	576.286	449.329	0.438107		86.2	199.4	168.83	0.458491		86.2	63.286	209.121	0.76768
86.4	146.429	39.5	0.212447		86.4	184.857	72.337	0.281255			86.4	88.4	153.096	0.633948		86.4	572.857	457.071	0.443789		86.4	199.8	165.61	0.453217		86.4	75.857	197.493	0.722491
86.6	156	44.926	0.223594		86.6	189.286	82.5	0.303548			86.6	81.2	151.128	0.650494		86.6	575.286	488.664	0.459293		86.6	228	128	0.359551		86.6	70	199.643	0.740397
86.8	150.714	50.386	0.250551		86.8	185.286	88.311	0.322779			86.8	83.6	157.384	0.653089		86.8	535	472.964	0.469227		86.8	218	119.3	0.353691		86.8	77.857	187.536	0.706634
87	151	42.94	0.221409		87	163.429	87.194	0.34791			87	107.4	137.756	0.561912		87	510.857	437.457	0.4613		87	229	93.55	0.290033		87	82.143	175.179	0.680777
87.2	167	51.551	0.235878		87.2	151.571	97.62	0.391747			87.2	107.6	125.544	0.538483		87.2	526.429	448.107	0.459816		87.2	192.6	108.97	0.361342		87.2	89.143	165.686	0.650185
87.4	184.571	58.069	0.23932		87.4	153.286	83.374	0.352296			87.4	118.6	104.684	0.468838		87.4	534	449.014	0.456773		87.4	186	102.5	0.355286		87.4	80.857	172.957	0.681432
87.6	183.286	67.003	0.267702		87.6	143.571	84.814	0.371364			87.6	136.6	131.804	0.491066		87.6	446.571	481.1	0.51861		87.6	190.6	122.47	0.39119		87.6	78.714	163.35	0.674821
87.8	196.571	73.349	0.271742		87.8	157.286	82.849	0.345009			87.8	101	125.14	0.553374		87.8	423.286	468.121	0.525149		87.8	184.2	142.19	0.435644		87.8	50.857	174.6	0.774427
88	205.571	71.951	0.259263		88	146.857	75.046	0.338192			88	59.6	122.824	0.673289		88	423.714	503.671	0.543109		88	203.2	169.84	0.455286		88	43.143	175.414	0.802601
88.2	211.429	72.886	0.256356		88.2	149	68.489	0.314907			88.2	44.6	130.324	0.745032		88.2	492.286	496.1	0.50193		88.2	194.4	181.88	0.483363		88.2	42.571	197.014	0.822312
88.4	220.571	70.766	0.2429		88.4	145.857	69.249	0.321928			88.4	52.4	124.456	0.703714		88.4	463.286	548.979	0.542327		88.4	206	190.5	0.480454		88.4	32	193.971	0.858389
88.6	220.429	67.917	0.235541		88.6	152.429	64.426	0.297092			88.6	65.6	81.864	0.555146		88.6	469.143	560.257	0.544256		88.6	203.4	190.43	0.483534		88.6	27.143	201.071	0.881064
88.8	214.714	57.831	0.21219		88.8	163.571	54.043	0.248342			88.8	55.6	64.664	0.537684		88.8	475.714	565.357	0.543053		88.8	211.2	188.64	0.471789		88.8	25.286	188.593	0.881775
89	216.429	50.443	0.189016		89	158.143	53.369	0.25232			89	77.6	77.144	0.498527		89	527.143	568.929	0.519062		89	206.8	192.46	0.482042		89	25.429	182.443	0.877672
89.2	202.857	50.686	0.19991		89.2	163.429	65.909	0.287387			89.2	83	76.02	0.478053		89.2	602.714	547.436	0.475969		89.2	237.2	178.54	0.429451		89.2	26.714	171.521	0.86524
89.4	186.143	57.117	0.234799		89.4	154.571	59.154	0.276777			89.4	83.4	88.596	0.515105		89.4	576.286	513.757	0.471318		89.4	247.2	170.24	0.407819		89.4	24	182.229	0.883624
89.6	183.286	60.574	0.248398		89.6	152.571	62.56	0.290799			89.6	77.6	93.344	0.54605		89.6	582.571	507.729	0.465678		89.6	239.4	179.63	0.428681		89.6	28.143	167.307	0.85601
89.8	173.714	67.434	0.279638		89.8	184.143	47.38	0.204645			89.8	114.6	113.724	0.498082		89.8	633.857	473.879	0.42779		89.8	247.8	190.61	0.434776		89.8	46.714	178.664	0.79273
90	172.714	56.637	0.246945		90	178.429	41.009	0.186881			90	142	98.08	0.40853		90	653.857	458.45	0.412161		90	235	190.05	0.447124		90	45.286	174.164	0.79364
90.2	179.714	62.646	0.258482		90.2	173.571	54.157	0.237814			90.2	153.6	99.184	0.392367		90.2	680.286	479.414	0.413395		90.2	209.8	199.91	0.48793		90.2	45.286	168.593	0.788264
90.4	182.857	75.314	0.291722		90.4	167.571	60.231	0.264402			90.4	150.2	93.188	0.382878		90.4	680.429	473.55	0.410363		90.4	184.6	200.17	0.520233		90.4	46.857	182.514	0.795715
90.6	201.429	71.914	0.263092		90.6	156.286	46.766	0.230315			90.6	146.6	129.404	0.468848		90.6	661.286	504.936	0.432967		90.6	157.6	203.12	0.563096		90.6	52	188.4	0.783694
90.8	196.429	67.357	0.255348		90.8	157.429	57.554	0.267716			90.8	96.8	147.392	0.603591		90.8	663.571	476.393	0.417902		90.8	136.4	208.18	0.604156		90.8	64.714	168.479	0.722486
91	199.571	55.169	0.216568		91	159.571	68.711	0.300993			91	72.4	163.256	0.692773		91	645.429	495.729	0.434409		91	115.8	188.81	0.619842		91	54.857	174.971	0.761313
91.2	199.143	44.623	0.183056		91.2	141.857	67.917	0.323763			91.2	83.2	164.208	0.663713		91.2	618.571	489.643	0.44183		91.2	124	183.4	0.596617		91.2	54.714	172.121	0.758793
91.4	199.286	46.614	0.189566		91.4	153.571	71.5	0.317677			91.4	113.2	162.008	0.588675		91.4	584.571	489.914	0.455952		91.4	134.4	172.88	0.562614		91.4	54.143	196.15	0.783682
91.6	198.571	34.943	0.149639		91.6	159.143	69.594	0.304254			91.6	106.6	151.604	0.587148		91.6	556	449.2	0.446876		91.6	151.8	171.21	0.530046		91.6	59.143	196.471	0.768625
91.8	196.143	28.374	0.126379		91.8	161.571	52.306	0.24456			91.8	148.6	130.884	0.468306		91.8	530.571	453.757	0.460981		91.8	162.8	165.86	0.504655		91.8	58.571	185.5	0.760023
92	159.571	31.283	0.16391		92	159	67.746	0.298774			92	147.4	119.956	0.448675		92	470.857	409.886	0.465386		92	201.6	157.12	0.438002		92	67.429	178.486	0.725805
92.2	161.857	29.717	0.155121		92.2	170.286	64.211	0.273826			92.2	116.6	124.004	0.515386		92.2	454.571	397.557	0.466546		92.2	209.2	156.34	0.427696		92.2	56.143	183.479	0.765702
92.4	157.429	34.697	0.180596		92.4	174.714	50.517	0.22429			92.4	111	129.14	0.53777		92.4	430	401.071	0.482596		92.4	212.6	162.57	0.433324		92.4	62.714	175.579	0.736818
92.6	159.143	35.88	0.183978		92.6	183.143	54.869	0.230529			92.6	141.6	99.504	0.412702		92.6	501.143	448.086	0.472052		92.6	257	174.15	0.40392		92.6	57.286	171.421	0.749524
92.8	161.857	48.86	0.231875		92.8	169	60.86	0.26477			92.8	114.6	94.524	0.452		92.8	497.286	475.564	0.488836		92.8	286.6	166.27	0.367147		92.8	61.286	171.221	0.736414
93	156	62.64	0.286498		93	157	59.009	0.273177			93	105	89.3	0.459599		93	509	481.836	0.486292		93	268.8	200.56	0.427305		93	46.429	176.679	0.7919
93.2	150.143	61.991	0.292227		93.2	162	72.423	0.308941			93.2	135.8	83.452	0.380621		93.2	541.429	487.214	0.473648		93.2	258.8	188.46	0.421366		93.2	51.571	187.993	0.784728
93.4	172.143	62.814	0.267344		93.4	176	57.44	0.246059			93.4	102.2	73.268	0.417558		93.4	599.143	508.043	0.45886		93.4	262	214.5	0.450157		93.4	51.571	194.993	0.79084
93.6	176.714	54.254	0.234899		93.6	181	54.283	0.230713			93.6	76.6	83.604	0.52186		93.6	639.143	543.9	0.459747		93.6	203.2	199.84	0.495832		93.6	82.286	190.029	0.697828
93.8	181.286	54.551	0.23131		93.8	189	55.517	0.227048			93.8	83	99.02	0.544006		93.8	636.714	513.164	0.446277		93.8	180.2	192.99	0.517136		93.8	80.714	186.679	0.698143
94	184	52.96	0.223498		94	164.143	60.151	0.268181			94	103	104.02	0.502464		94	566.143	489.55	0.463724		94	163.2	179.24	0.52342		94	75.857	196.35	0.721326
94.2	163.714	41.32	0.201527		94.2	155.571	55.666	0.263522			94.2	114.4	104.536	0.477473		94.2	545.286	486.307	0.471414		94.2	172.4	180.38	0.51131		94.2	73.571	184.893	0.715352
94.4	169.714	29.96	0.150044		94.4	148.857	59.497	0.285558			94.4	114	107.76	0.485931		94.4	513	485.493	0.486226		94.4	179.8	157.21	0.466485		94.4	79.571	188.307	0.702957
94.6	177.429	35.354	0.166152		94.6	153	52.534	0.255599			94.6	144.8	119.112	0.451332		94.6	513.143	468.629	0.47733		94.6	199.6	164.22	0.451377		94.6	72.714	176.221	0.707899
94.8	177.429	36.926	0.172265		94.8	142.286	49.034	0.256295			94.8	151.8	110.492	0.421256		94.8	490.571	480.471	0.494799		94.8	187.8	140.61	0.428154		94.8	62.857	178.571	0.739645
95	188.286	40.703	0.177751		95	131.571	48.249	0.268316			95	124.6	103.924	0.454762		95	489.714	511.086	0.510677		95	197.8	146.71	0.425851		95	57.143	158.571	0.735099
95.2	191.571	35.649	0.15689		95.2	139.857	60.609	0.302339			95.2	101.8	104.492	0.506525		95.2	513.857	538.736	0.511818		95.2	196.2	179.59	0.4779		95.2	72.143	135.107	0.651904
95.4	172.429	44.94	0.206746		95.4	160.571	82.366	0.339041			95.4	118.4	103.096	0.465453		95.4	541.714	519.486	0.489527		95.4	185.2	176.94	0.488596		95.4	61.885	139.625	0.68991
95.6	187.571	46.317	0.198031		95.6	176.571	83.977	0.322309			95.6	72	94.68	0.568035		95.6	563	510.707	0.475648		95.6	210.6	169.87	0.446474		95.6	93.429	71.614	0.433913
95.8	192	59.051	0.235216		95.8	188.429	88.694	0.320054			95.8	87.4	81.356	0.482092		95.8	587.143	540.786	0.47945		95.8	231.6	192.02	0.453284		95.8	109.571	51.521	0.319824
96	197.143	50.314	0.203325		96	185.286	93.169	0.334592			96	101.4	97.516	0.490237		96	600.857	559.529	0.482192		96	217.2	176.34	0.448087		96	121.571	32.064	0.208703
96.2	196.571	44.349	0.18408		96.2	193.429	94.537	0.328293			96.2	113.4	103.596	0.47741		96.2	593.857	531.021	0.47207		96.2	228.2	170.39	0.427482		96.2	129.857	10.65	0.075797
96.4	185.429	50.303	0.213391		96.4	196.286	109.223	0.357512			96.4	92.2	96.468	0.511311		96.4	550.286	519.771	0.485742		96.4	216	180	0.454545		96.4	124.429	20.921	0.143938
96.6	180	61.057	0.253289		96.6	195.286	97.283	0.332513			96.6	117.2	80.168	0.406185		96.6	556.429	526.321	0.486097		96.6	191.2	175.84	0.479076		96.6	123.286	27.836	0.184194
96.8	204.286	62.743	0.234967		96.8	178.143	70.883	0.284641			96.8	113.8	91.172	0.444802		96.8	542.714	537.15	0.497424		96.8	171.8	149.01	0.464481		96.8	121.571	27.064	0.182085
97	214.143	66.294	0.236396		97	176.286	72.137	0.29038			97	131.4	81.316	0.382275		97	535.571	518.364	0.491837		97	199	157.45	0.441717		97	121.429	30.357	0.2
97.2	194.143	55.78	0.223189		97.2	184	64.96	0.260925			97.2	124.6	85.124	0.405886		97.2	542.286	485.743	0.472499		97.2	173	151.15	0.466296		97.2	123.571	27.821	0.18377
97.4	213.857	57.74	0.212594		97.4	178.429	65.294	0.267904			97.4	149	92.66	0.383431		97.4	511.143	506.729	0.497832		97.4	169.6	144.72	0.460422		97.4	127.571	30.193	0.19138
97.6	214.857	59.823	0.217791		97.6	172.143	78.671	0.313664			97.6	128.8	107.872	0.455787		97.6	568.571	503.286	0.469546		97.6	152.8	177.76	0.537754		97.6	124	23.086	0.156954
97.8	222.143	52.386	0.190821		97.8	179.857	66.494	0.269916			97.8	117.8	112.532	0.488564		97.8	611.143	510.014	0.4549		97.8	153.2	208.74	0.576725		97.8	116.857	10.157	0.079969
98	236.714	47.511	0.167161		98	163.286	75.346	0.315741			98	113	124.42	0.52405		98	605	499.321	0.452152		98	141.4	203.53	0.590062		98	108.857	6.7	0.05798
98.2	242.571	47.874	0.16483		98.2	192.286	71.606	0.271345			98.2	116.8	114.592	0.495229		98.2	627.857	518.321	0.452217		98.2	150.8	193.86	0.562467		98.2	103.571	4.821	0.044481
98.4	225.429	44.617	0.165221		98.4	198.286	63.103	0.241414			98.4	104	124.56	0.544977		98.4	613.714	559.457	0.476876		98.4	170.8	202.26	0.542165		98.4	108	6.886	0.059935
98.6	230.429	44.317	0.161302		98.6	187.857	65.014	0.257104			98.6	108.2	129.908	0.545584		98.6	609.286	573.679	0.48495		98.6	195.4	170.23	0.46558		98.6	99.714	3.014	0.029342
98.8	197.714	57.851	0.226366		98.8	197.429	62.583	0.240693			98.8	121.8	137.092	0.529534		98.8	614.571	529.843	0.462982		98.8	195.6	174.22	0.471094		98.8	90.429	9.621	0.096166
99	208.714	73.477	0.26038		99	186.714	49.94	0.211025			99	113.4	129.596	0.533326		99	527	544.507	0.508169		99	193.2	180.74	0.48334		99	84.286	25.786	0.234263
99.2	189.429	79.206	0.294846		99.2	188.429	44.123	0.189734			99.2	127.6	139.744	0.522712		99.2	504.857	534.329	0.51418		99.2	193.2	187.14	0.492033		99.2	89.429	30.814	0.256267
99.4	172.429	83.226	0.32554		99.4	191.857	36.203	0.158743			99.4	124.6	122.524	0.4958		99.4	507.571	522.05	0.507031		99.4	209	185.95	0.470819		99.4	89.714	37.943	0.297225
99.6	155.571	72.951	0.31923		99.6	176.857	42.389	0.193338			99.6	125.2	132.488	0.514141		99.6	463.143	529.129	0.53325		99.6	165.6	187.72	0.531303		99.6	102.714	43.293	0.296512
99.8	154	67.046	0.303312		99.8	147.571	52.431	0.262153			99.8	139	123.86	0.471201		99.8	510.571	494.9	0.492207		99.8	173	165.15	0.488393		99.8	100.286	37.414	0.271709
100	170	67.086	0.28296		100	168.714	55.877	0.248795			100	147.4	127.956	0.464693		100	496.571	493.314	0.498355		100	178.4	165.28	0.480912		100	97.857	40.821	0.29436
100.2	180.143	46.763	0.206089		100.2	162.714	48.38	0.229187			100.2	123.4	129.396	0.511859		100.2	482	495.9	0.507107		100.2	168.6	158.97	0.485301		100.2	95.143	39.529	0.293519
100.4	167.571	30.374	0.153448		100.4	189.286	49.929	0.208719			100.4	128	126.92	0.497882		100.4	499.714	499.3	0.499793		100.4	126.4	184.08	0.592888		100.4	110.571	19.9	0.152524
100.6	173.571	30.157	0.148026		100.6	176.143	56.431	0.242638			100.6	128.4	97.296	0.431093		100.6	501	467.093	0.482488		100.6	171.6	204.22	0.543398		100.6	110.143	17.207	0.135117
100.8	173.857	19.854	0.102494		100.8	174.286	62.686	0.264529			100.8	107.8	101.732	0.48552		100.8	467.857	482.464	0.507685		100.8	171	247.65	0.591544		100.8	109.429	11.957	0.098505
101	164.857	23.394	0.124271		101	174.714	72.517	0.293317			101	97.6	82.744	0.458812		101	473.429	488.329	0.507746		101	204.8	234.56	0.533867		101	88.571	4.143	0.044684
101.2	164.714	32.689	0.165593		101.2	179.143	72.251	0.287403			101.2	99.2	81.048	0.449647		101.2	490.571	492.186	0.500821		101.2	228.6	221.57	0.492192		101.2	75	7.964	0.095997
101.4	154.143	40.323	0.207352		101.4	157.143	78.286	0.332524			101.4	103.6	93.184	0.473534		101.4	488.714	482.85	0.496982		101.4	270.6	196.47	0.420644		101.4	80.571	3.257	0.038855
101.6	172.143	47.814	0.21738		101.6	171.286	87.009	0.336858			101.6	113	107.02	0.48641		101.6	490.429	481.764	0.495544		101.6	242	181.1	0.428031		101.6	86.857	-2.914	-0.034717
101.8	162.429	47.683	0.226941		101.8	164.286	90.857	0.356103			101.8	125	95.5	0.433107		101.8	506.143	485.121	0.489397		101.8	265	159.15	0.375221		101.8	82.571	-0.986	-0.012082
102	158.571	49.914	0.239413		102	171.429	100.143	0.368753			102	140.6	103.164	0.423213		102	521.714	482.914	0.480689		102	216	170.8	0.441572		102	69	-0.164	-0.002387
102.2	166.714	56.854	0.254304		102.2	177.286	85.791	0.326108			102.2	168.2	89.508	0.347323		102.2	508.857	480.271	0.48555		102.2	198.8	197.66	0.498562		102.2	68.429	-0.564	-0.008315
102.4	175.571	60.18	0.255269		102.4	170.714	74.043	0.302516			102.4	182.8	88.432	0.326038		102.4	528.571	466.143	0.46862		102.4	206.4	214.68	0.509832		102.4	77.714	2.4	0.029957
102.6	185.571	57.866	0.237703		102.6	181.714	69.383	0.276319			102.6	175	97.1	0.356854		102.6	500.714	495.393	0.497329		102.6	236	217	0.479029		102.6	81.286	10.507	0.114466
102.8	172.714	58.066	0.251606		102.8	181.143	62.846	0.257576			102.8	155.6	91.264	0.369693		102.8	486.857	478.943	0.495903		102.8	198.4	215.08	0.52017		102.8	83.714	13.671	0.140384
103	159.143	63.594	0.285513		103	166.286	65.737	0.283322			103	151.2	115.928	0.433979		103	500.714	507.964	0.503594		103	207.8	213.41	0.506659		103	69.714	17.657	0.202093
103.2	158.286	72.074	0.312877		103.2	151.429	60.486	0.285425			103.2	117.2	120.368	0.506668		103.2	492.571	490.943	0.499172		103.2	221.8	180.91	0.449231		103.2	74.286	13.714	0.155844
103.4	171.143	71.017	0.293265		103.4	152	46.309	0.233518			103.4	82	125.68	0.605162		103.4	502.286	509.029	0.503334		103.4	181.8	155.11	0.46039		103.4	91.857	11.836	0.114142
103.6	162.429	72.254	0.307881		103.6	142.429	58.883	0.292496			103.6	96.8	127.392	0.568227		103.6	528.571	488.143	0.480118		103.6	161.6	158.32	0.494874		103.6	92.571	11.086	0.106946
103.8	162.429	69.254	0.298918		103.8	142.429	62.311	0.304344			103.8	97.6	138.544	0.586693		103.8	519.429	464.886	0.472294		103.8	197.2	139.54	0.414385		103.8	91.857	16.979	0.156002
104	145.286	66.569	0.314219		104	137	64.209	0.319114			104	122.4	117.456	0.489694		104	512.429	429.379	0.455909		104	207	134.85	0.394471		104	89.571	11.807	0.116466
104.2	150.286	63.554	0.297205		104.2	153.286	60.089	0.281611			104.2	129	119.66	0.481219		104.2	573.286	463.05	0.446815		104.2	187.4	120.03	0.39043		104.2	86.714	9.521	0.098939
104.4	128	61.891	0.325931		104.4	156.143	56.631	0.266157			104.4	135.8	131.252	0.491485		104.4	570.429	467.193	0.450254		104.4	194.6	120.07	0.381574		104.4	99.429	6.457	0.060982
104.6	158.429	52.923	0.250402		104.6	178.571	51	0.222153			104.6	117.2	125.368	0.516837		104.6	573.714	490.029	0.460664		104.6	195.2	97.04	0.332056		104.6	103.286	9.693	0.085794
104.8	154.714	47.289	0.234099		104.8	176.286	52.709	0.230174			104.8	102	135.08	0.569765		104.8	542.857	510.857	0.484816		104.8	177.2	87.74	0.331169		104.8	92.714	18.936	0.169599
105	165	54.243	0.24741		105	177.857	51.471	0.224444			105	47.4	138.756	0.745375		105	571.571	517.421	0.475138		105	156.6	84.77	0.351204		105	94	23.443	0.199611
105.2	161.429	55.6	0.256187		105.2	181.857	48.517	0.210601			105.2	56.8	132.192	0.699458		105.2	579.143	527.043	0.476451		105.2	186	101.1	0.352142		105.2	102.286	16.6	0.13963
105.4	175.714	57.743	0.247338		105.4	196.429	43.786	0.182278			105.4	67.6	136.144	0.668211		105.4	560.857	575.243	0.506331		105.4	196.6	104.57	0.347213		105.4	110.571	19.614	0.150664
105.6	176.714	59.54	0.252017		105.6	181.714	40.811	0.183401			105.6	83.2	127.208	0.604578		105.6	529.857	556.65	0.51233		105.6	214.4	100.28	0.318673		105.6	100.714	26.393	0.207643
105.8	204.714	51.289	0.200344		105.8	175.429	35.76	0.169327			105.8	118.8	138.872	0.538949		105.8	542	542.043	0.50002		105.8	221.2	110.74	0.333615		105.8	106.286	20.829	0.163857
106	191.571	55.22	0.223752		106	160	35.686	0.182362			106	123.4	132.196	0.517207		106	572	535.114	0.483342		106	249.4	96.73	0.279461		106	105.571	23.007	0.178935
106.2	192.571	57.303	0.229327		106.2	160.714	37.357	0.188604			106.2	125.8	127.652	0.503654		106.2	588.143	536.736	0.47715		106.2	251.6	94.22	0.272454		106.2	118.714	34.493	0.225139
106.4	181.286	57.837	0.241872		106.4	176.714	39.111	0.181218			106.4	127.8	113.132	0.46956		106.4	589.143	530.257	0.473698		106.4	264.6	106.97	0.287887		106.4	112.571	26.8	0.192292
106.6	181.857	64.374	0.261438		106.6	163.143	38.64	0.191493			106.6	113.8	112.772	0.497731		106.6	573	498.921	0.465446		106.6	260.4	107.58	0.292353		106.6	108.857	25.271	0.188412
106.8	181.429	69.4	0.276683		106.8	155.143	43.834	0.220298			106.8	89.8	87.212	0.49269		106.8	570.143	438.921	0.434979		106.8	293.4	118.53	0.287743		106.8	102.571	20.729	0.168115
107	179.571	66.94	0.271549		107	160.429	41.66	0.206147			107	87.8	85.332	0.492872		107	571.429	435.571	0.432544		107	303.2	108.84	0.264149		107	96.857	24.443	0.201507
107.2	152.571	69.989	0.314471		107.2	175.143	45.634	0.206698			107.2	104.6	91.524	0.466664		107.2	569.286	440.964	0.43649		107.2	299.4	101.43	0.25305		107.2	99.143	32.757	0.248348
107.4	145.714	70.971	0.327532		107.4	171.429	47.714	0.217731			107.4	147	83.98	0.363581		107.4	522	438.757	0.456679		107.4	296	71.8	0.195215		107.4	97.143	28.429	0.226394
107.6	147.286	68.877	0.318635		107.6	166.714	46.711	0.218865			107.6	133.2	96.008	0.418868		107.6	478.429	430.936	0.473887		107.6	297.4	70.53	0.191694		107.6	99.143	6.471	0.061274
107.8	150.143	60.134	0.285976		107.8	158.143	47.226	0.229956			107.8	152.6	102.644	0.402141		107.8	487.143	439.214	0.474131		107.8	259.6	61.02	0.190319		107.8	102.429	18.736	0.154631
108	146.571	49.349	0.251881		108	166	49.469	0.229586			108	143.8	115.972	0.446438		108	485.571	466.579	0.490026		108	233.4	84.13	0.264951		108	97.286	20.564	0.174495
108.2	140.143	50.734	0.265795		108.2	175.571	44.037	0.200526			108.2	97.2	135.968	0.583133		108.2	502	525.757	0.511558		108.2	224.2	91.79	0.290484		108.2	97.571	24.407	0.200094
108.4	153.143	53.811	0.260016		108.4	160.429	55.089	0.255611			108.4	63.2	146.208	0.698197		108.4	504.429	555.207	0.52396		108.4	225.8	88.71	0.282058		108.4	118.571	10.5	0.08135
108.6	186.571	54.663	0.226597		108.6	148	56.263	0.275443			108.6	79.8	131.612	0.622538		108.6	500.857	571.529	0.532951		108.6	211.4	96.43	0.313257		108.6	111.571	7.564	0.063493
108.8	180.143	62.334	0.257073		108.8	153.714	51.777	0.251967			108.8	65.6	101.064	0.606394		108.8	530.571	549.329	0.508685		108.8	231.4	91.43	0.283214		108.8	108.143	14.45	0.11787
109	168.571	68.6	0.289242		109	163.429	48.623	0.229297			109	80.2	80.188	0.499963		109	575	547.393	0.487702		109	237.6	76.72	0.244082		109	104	20.8	0.166667
109.2	177.286	75.22	0.297894		109.2	163.143	43.354	0.209951			109.2	70.6	67.164	0.487529		109.2	525.286	566.307	0.51879		109.2	246.2	64.69	0.20808		109.2	103.286	8.121	0.072899
109.4	189.429	77.349	0.289937		109.4	160.571	40.08	0.199749			109.4	46.8	54.392	0.537513		109.4	505.857	545.993	0.519079		109.4	251.2	74.44	0.228596		109.4	103.714	12.1	0.104478
109.6	192.857	70.429	0.267499		109.6	157	46.866	0.229885			109.6	40.4	65.976	0.620215		109.6	511.429	504.429	0.496555		109.6	257.6	84.92	0.247927		109.6	106.429	6.964	0.061417
109.8	198.286	70.674	0.262769		109.8	158.143	42.226	0.21074			109.8	33.4	87.396	0.723501		109.8	520.143	504.279	0.492257		109.8	243.2	72.44	0.229502		109.8	103.286	13.407	0.114893
110	183	72.591	0.284014		110	153	45.249	0.228242			110	38	115.12	0.751829		110	516	474.486	0.479043		110	264.2	72.39	0.215069		110	102.857	11.857	0.103362
110.2	194.857	54.166	0.217513		110.2	152	54.023	0.262218			110.2	71	119.14	0.626591		110.2	503.429	489.4	0.492935		110.2	275.6	69.82	0.202131		110.2	95	7.25	0.070905
110.4	202.571	55.56	0.215239		110.4	139.714	57.474	0.291469			110.4	75.4	135.076	0.641764		110.4	495.143	508.386	0.506598		110.4	277	65.35	0.190887		110.4	88.143	8.021	0.083414
110.6	201.857	53.174	0.208501		110.6	147.143	58.314	0.283827			110.6	67	126.78	0.654247		110.6	514.714	512.55	0.498947		110.6	263	67.65	0.204597		110.6	109.714	9.657	0.0809
110.8	194.143	50.494	0.206405		110.8	154.143	62.751	0.289318			110.8	67	118.18	0.63819		110.8	522	500.614	0.489544		110.8	275	69.45	0.201626		110.8	116.286	3.614	0.030144
111	193.857	49.226	0.202506		111	143.286	57.117	0.285012			111	77.4	110.356	0.587763		111	554.286	492.143	0.470307		111	253.2	62.94	0.199089		111	124.714	1.907	0.015062
111.2	205.857	48.791	0.191603		111.2	143.286	57.403	0.28603			111.2	58.2	92.308	0.61331		111.2	570.714	461.75	0.447231		111.2	224.4	67.38	0.230927		111.2	121	4.95	0.039301
111.4	216.286	49.166	0.185215		111.4	148.286	50.246	0.253087			111.4	54.4	100.336	0.648433		111.4	582	470.9	0.447241		111.4	220	69.8	0.240856		111.4	117	12.721	0.098067
111.6	206.429	55.329	0.211374		111.6	137.286	43.906	0.242317			111.6	53	106.82	0.668377		111.6	602.429	529.593	0.467829		111.6	237.2	60.34	0.202796		111.6	118.857	24.486	0.170819
111.8	213.714	47.749	0.182621		111.8	150.714	43.814	0.225233			111.8	79	110.26	0.582585		111.8	630.143	483.207	0.434012		111.8	227	68.85	0.232719		111.8	116.286	28.186	0.195095
112	211.286	37.894	0.152076		112	133.143	48.297	0.266188			112	60	107.8	0.642431		112	630.714	448.321	0.415483		112	243.2	65.24	0.211516		112	92.714	33.079	0.262961
112.2	218.429	44.894	0.170491		112.2	137.714	42.88	0.237438			112.2	77	113.38	0.595546		112.2	650.571	475.9	0.42247		112.2	237.6	84.72	0.262844		112.2	90.429	44.479	0.329698
112.4	229	50.831	0.18165		112.4	137.429	47.183	0.255579			112.4	76.6	102.004	0.571118		112.4	586.857	499.371	0.45973		112.4	209.4	90.13	0.300905		112.4	75.286	52.236	0.409623
112.6	205.429	46.246	0.183752		112.6	148.571	48.229	0.245064			112.6	109	75.66	0.409726		112.6	584	495.514	0.459016		112.6	213.2	77.74	0.267203		112.6	70.286	46.914	0.400293
112.8	181.143	38.989	0.177115		112.8	152.429	52.854	0.257471			112.8	73.6	79.584	0.519532		112.8	563.857	486.236	0.463041		112.8	224.2	77.19	0.256113		112.8	67.143	40.786	0.377895
113	187.286	44.334	0.19141		113	167.143	66.4	0.284316			113	73.2	71.208	0.493103		113	568.143	459.736	0.447267		113	221.4	83.53	0.273932		113	65	37.321	0.364747
113.2	178.571	50.714	0.221184		113.2	148.714	69.077	0.317171			113.2	77	73.38	0.487964		113.2	512.429	465.521	0.476018		113.2	240.2	79.79	0.249352		113.2	74.143	37.15	0.333804
113.4	184.714	61.631	0.250183		113.4	156.571	71.606	0.313816			113.4	82.4	59.656	0.419947		113.4	470.571	475.9	0.502815		113.4	275.8	68.21	0.198279		113.4	74.286	36.429	0.329032
113.6	179	50.403	0.219713		113.6	147.571	75.86	0.339523			113.6	61	83.54	0.577971		113.6	429.571	509.521	0.542568		113.6	270.2	72.29	0.211072		113.6	83.429	31.114	0.271639
113.8	168.143	54.197	0.243758		113.8	146.571	77.92	0.347096			113.8	72.4	94.456	0.566093		113.8	407.857	496.464	0.548991		113.8	256.6	65.77	0.20402		113.8	77.143	31.714	0.291339
114	163.714	52.32	0.242184		114	142.857	75.571	0.345978			114	69.6	114.824	0.622609		114	364	504.229	0.580756		114	254.8	94.46	0.270458		114	74.429	27.421	0.269233
114.2	171.571	62.991	0.268548		114.2	163.429	71.623	0.304711			114.2	44.2	107.748	0.709111		114.2	334	496.586	0.597874		114.2	250	83.3	0.249925		114.2	69.286	36.964	0.347899
114.4	168.857	53.869	0.241861		114.4	160	65.114	0.28925			114.4	45.6	121.664	0.727377		114.4	321.857	470.764	0.593933		114.4	242.4	90.28	0.271372		114.4	63.143	32.414	0.339214
114.6	177.857	49.757	0.218603		114.6	162.429	59.397	0.267765			114.6	31.2	118.728	0.7919		114.6	345.143	465.029	0.573988		114.6	232	114	0.32948		114.6	58.429	28.079	0.324581
114.8	155.714	50.229	0.243896		114.8	164.286	55	0.250814			114.8	34.8	117.712	0.771821		114.8	384.286	468.5	0.549376		114.8	225.2	134.94	0.374688		114.8	68.857	33.557	0.327661
115	150.429	62.26	0.292728		115	165.286	57.797	0.259084			115	51	114.94	0.69266		115	410.143	434.921	0.514661		115	252.4	122.58	0.326897		115	57.857	33.679	0.367928
115.2	144	51.503	0.263438		115.2	172.286	57.949	0.251694			115.2	96	131.24	0.577539		115.2	434.857	450.114	0.50862		115.2	256.4	122.58	0.323447		115.2	70.714	31.607	0.308901
115.4	149	47.06	0.240029		115.4	171.143	59.017	0.256418			115.4	106	125.24	0.541602		115.4	407.571	440.193	0.51924		115.4	243.8	136.61	0.359113		115.4	68.429	35.579	0.342078
115.6	165.429	43.646	0.208757		115.6	156	56.497	0.265872			115.6	116.4	123.216	0.514223		115.6	439.714	468.729	0.515969		115.6	240.2	122.19	0.337178		115.6	100.429	23.121	0.187142
115.8	166.286	51.023	0.234795		115.8	148.571	62.229	0.295202			115.8	118.6	112.884	0.487654		115.8	452.143	465.107	0.507067		115.8	241.4	110.73	0.314458		115.8	109.857	25.364	0.187576
116	145.429	52.131	0.263876		116	152.857	63.4	0.29317			116	125.2	100.088	0.444267		116	422.571	473.157	0.528237		116	233.8	116.51	0.332591		116	99.286	33.75	0.253691
116.2	165.714	47.057	0.221163		116.2	142.143	62.471	0.305313			116.2	94.6	95.524	0.50243		116.2	385.286	464.593	0.546658		116.2	235.2	134.64	0.364049		116.2	93.857	27.164	0.224458
116.4	189	41.231	0.179087		116.4	130.143	61.477	0.320828			116.4	84.4	104.736	0.55376		116.4	423.286	443.264	0.511528		116.4	232.4	123.38	0.346787		116.4	98	18.814	0.161062
116.6	197.714	46.423	0.190151		116.6	127.857	57.329	0.309573			116.6	82.8	120.032	0.59178		116.6	428.143	454.164	0.514746		116.6	252.2	109.39	0.302525		116.6	97.571	19.55	0.166921
116.8	208.143	48.654	0.189466		116.8	130.286	53.611	0.291529			116.8	84	117.16	0.582422		116.8	463.429	465.686	0.501215		116.8	269.4	122.33	0.312281		116.8	103.714	20.529	0.165229
117	206	40.354	0.163806		117	121.429	59.143	0.327532			117	74.4	132.336	0.640121		117	421.714	422.914	0.50071		117	240.8	110.76	0.315053		117	82.286	27.029	0.247256
117.2	222.286	42.377	0.160117		117.2	124.429	52.82	0.298			117.2	77.8	146.132	0.652573		117.2	399.571	408.45	0.505494		117.2	237	97.55	0.291586		117.2	94.286	23.714	0.200969
117.4	233.286	53.289	0.18595		117.4	128	68.749	0.349423			117.4	70.2	134.588	0.657206		117.4	434.571	400.271	0.479457		117.4	260	109.4	0.296156		117.4	96.143	18.479	0.161214
117.6	240.571	53.28	0.181316		117.6	139.857	82.751	0.371735			117.6	73.2	134.208	0.647072		117.6	489.571	420.521	0.462064		117.6	252.4	135.38	0.349115		117.6	84.286	16.071	0.160142
117.8	230.714	47.157	0.169708		117.8	145.429	80.417	0.356071			117.8	58.8	139.872	0.704035		117.8	482.714	438.15	0.475803		117.8	214	132.3	0.382039		117.8	82.857	17.857	0.177305
118	236	49.554	0.173537		118	156.286	81.194	0.341899			118	41	120.94	0.74682		118	491	417.736	0.459689		118	244.6	138.17	0.360974		118	93	13.493	0.126702
118.2	211.429	53.743	0.202672		118.2	151.143	93.36	0.381836			118.2	55	103.9	0.65387		118.2	474.286	404.714	0.460426		118.2	240.8	153.96	0.390009		118.2	91.714	14.414	0.135819
118.4	200	55.857	0.218314		118.4	156.571	87.463	0.358404			118.4	65.8	109.052	0.623682		118.4	524	400.514	0.433216		118.4	231.4	131.83	0.362938		118.4	94.143	6.864	0.067958
118.6	178.571	49.857	0.218261		118.6	163.714	86.463	0.345607			118.6	79.2	86.248	0.5213		118.6	506.143	466.407	0.479571		118.6	235.2	95.84	0.289512		118.6	83.571	7.393	0.081272
118.8	194.286	37.629	0.162252		118.8	166.571	74.72	0.309667			118.8	71.8	92.892	0.564035		118.8	456.143	493.193	0.519514		118.8	275.8	80.81	0.226606		118.8	85.143	4.6	0.051258
119	171	43.883	0.204218		119	153.429	56.937	0.270658			119	83	86.22	0.509514		119	429	489.979	0.533177		119	241.6	63.92	0.209217		119	94.714	6.836	0.067314
119.2	161	43.197	0.211546		119.2	157.571	59.689	0.274733			119.2	61	83.94	0.579136		119.2	389.286	499.679	0.562091		119.2	259	43.25	0.143093		119.2	78	14.386	0.155714
119.4	172.429	40.654	0.190791		119.4	161.286	57.18	0.261734			119.4	52	89.68	0.632976		119.4	418.571	503.5	0.546053		119.4	237	55.15	0.188773		119.4	67	19.364	0.224216
119.6	183.714	47.834	0.206584		119.6	157.429	58.411	0.270624			119.6	42	134.48	0.762013		119.6	463	520.993	0.529468		119.6	241.6	56.92	0.190674		119.6	63.714	20.814	0.24624
119.8	180.714	52.014	0.223498		119.8	161.714	63.869	0.283127			119.8	56.6	125.604	0.689359		119.8	434.286	522	0.545862		119.8	231.8	54.21	0.189539		119.8	62.857	29.143	0.31677
120	188.286	53.274	0.220543		120	161	62.197	0.278665			120	86.4	132.816	0.605868		120	441.857	486.193	0.523886		120	244.2	67.99	0.217784		120	64.714	28.336	0.304521
120.2	177.286	54.649	0.235621		120.2	152.571	64.846	0.298255			120.2	104.6	151.324	0.591285		120.2	509.143	485.971	0.488357		120.2	220.4	82.38	0.272079		120.2	66.857	16.657	0.199453
120.4	193.429	40.394	0.172756		120.4	161.286	65.037	0.287364			120.4	112.2	149.868	0.571867		120.4	493.143	497.057	0.501977		120.4	252.4	81.98	0.24517		120.4	72.571	16.514	0.185375
120.6	188.857	45.24	0.193253		120.6	159.429	64.006	0.286463			120.6	118.4	127.896	0.519278		120.6	469.286	484.679	0.508068		120.6	241.4	94.93	0.282253		120.6	102.571	3.729	0.035076
120.8	173.714	42.149	0.195256		120.8	139	69.517	0.333388			120.8	116.2	133.428	0.534507		120.8	433.286	465.621	0.517986		120.8	259.2	112.44	0.302551		120.8	90.429	-0.95	-0.010617
121	176.857	32.246	0.15421		121	140	60.171	0.300599			121	104.6	134.724	0.562936		121	418.857	498.629	0.543473		121	233	96.95	0.293832		121	91.286	-5.279	-0.061374
121.2	183.143	21.011	0.102919		121.2	124.571	62.097	0.33266			121.2	86.6	135.204	0.609565		121.2	391.857	532.979	0.576295		121.2	234.8	72.66	0.236323		121.2	86.286	-0.314	-0.003656
121.4	169.714	29.531	0.148216		121.4	128.143	63.74	0.332182			121.4	104.8	116.312	0.526032		121.4	393.143	514.771	0.566982		121.4	207.2	90.04	0.30292		121.4	85.143	11.314	0.117299
121.6	144	33.789	0.190049		121.6	127.571	64.917	0.337252			121.6	96	105.04	0.522483		121.6	368.429	509.436	0.580313		121.6	202.8	93.86	0.316389		121.6	85.714	15.857	0.156118
121.8	139.143	43.366	0.237609		121.8	118.714	65.163	0.354383			121.8	92	106.68	0.536944		121.8	373.857	478.593	0.561432		121.8	184	83	0.310861		121.8	79.143	15.614	0.164782
122	126	45.726	0.266272		122	118.714	64.449	0.351865			122	85.2	104.888	0.551787		122	392.857	509.643	0.564701		122	197	94.15	0.323373		122	44.714	28.764	0.391465
122.2	124.714	43.66	0.259303		122.2	124.143	75.694	0.37878			122.2	107.2	84.568	0.440991		122.2	388	528.314	0.576564		122.2	199.2	108.04	0.351647		122.2	61	35.379	0.367079
122.4	140.286	48.726	0.257792		122.4	133.286	74.574	0.358772			122.4	84.6	83.924	0.497994		122.4	366.714	482.521	0.568183		122.4	207.6	68.22	0.247335		122.4	62.857	45	0.417219
122.6	153.429	62.223	0.288534		122.6	133.143	70.869	0.347375			122.6	89.6	84.824	0.486309		122.6	429.714	453.657	0.513552		122.6	251.4	85.63	0.254072		122.6	64.571	33.771	0.343405
122.8	168.857	53.297	0.23991		122.8	126.143	63.574	0.3351			122.8	102	83.88	0.451259		122.8	433.286	480.907	0.526046		122.8	261.4	102.33	0.281335		122.8	64.429	27.35	0.298
123	191.714	43.64	0.185423		123	135.857	56.134	0.292379			123	103.2	89.408	0.464197		123	398	483.814	0.548658		123	270	93.3	0.256813		123	68.714	33.707	0.329102
123.2	190.143	37.02	0.162967		123.2	145.714	51.4	0.260762			123.2	106	94.84	0.472217		123.2	397.143	504.714	0.559639		123.2	270.2	93.89	0.257876		123.2	67	40.507	0.376786
123.4	232.286	51.206	0.180625		123.4	135.286	55.454	0.290732			123.4	101.2	94.128	0.481897		123.4	420.143	512.707	0.549614		123.4	273.4	124.33	0.312599		123.4	81	33.379	0.291825
123.6	244	47.503	0.162958		123.6	130.143	38.049	0.226222			123.6	102.8	89.832	0.46634		123.6	416.429	489.464	0.540311		123.6	226.4	100.08	0.306543		123.6	72.571	28.514	0.28208
123.8	229.857	47.066	0.16996		123.8	127.571	38.917	0.233753			123.8	93.8	76.572	0.44944		123.8	412	516.829	0.556431		123.8	205.4	95.53	0.317449		123.8	71.857	25.264	0.260131
124	204.286	41.029	0.167249		124	130.286	35.754	0.215335			124	97.6	68.544	0.412558		124	415.714	525.643	0.558388		124	189.4	106.73	0.360416		124	72.571	26.514	0.267589
124.2	202	49.88	0.198031		124.2	139.286	40.357	0.224652			124.2	81.6	74.904	0.478608		124.2	434.857	501.4	0.535537		124.2	198.2	117.49	0.372169		124.2	77.286	17.993	0.188845
124.4	202	50.309	0.199393		124.4	126.857	44.246	0.258591			124.4	98.2	77.108	0.439843		124.4	434.286	511.429	0.540786		124.4	194	115.3	0.372777		124.4	85.143	12.886	0.131449
124.6	216.286	40.88	0.158964		124.6	118.143	53.34	0.311051			124.6	121.4	84.116	0.409292		124.6	460.429	502.121	0.521658		124.6	241.8	118.31	0.328539		124.6	85.714	15.429	0.152542
124.8	190.714	19.843	0.09424		124.8	135.571	54.151	0.285424			124.8	134.2	80.148	0.373915		124.8	482.429	453.879	0.484754		124.8	264.8	99.56	0.273246		124.8	80.714	13.393	0.142315
125	185.286	21.026	0.101913		125	130.286	57.611	0.306612			125	130	85	0.395349		125	512.429	467.807	0.477239		125	248.4	112.98	0.312635		125	83.143	5.7	0.064158
125.2	179.857	16.637	0.08467		125.2	132.714	58.609	0.306333			125.2	129	67.46	0.343378		125.2	528.857	473.129	0.472191		125.2	224.2	109.59	0.32832		125.2	84	6.086	0.067555
125.4	215.857	17.334	0.074335		125.4	134.143	68.666	0.338574			125.4	122.2	90.268	0.424855		125.4	493.714	488.029	0.497104		125.4	254	101.5	0.285513		125.4	85.571	9.579	0.100668
125.6	220.714	6.757	0.029705		125.6	125.571	71.18	0.361776			125.6	76.2	95.628	0.556533		125.6	463.571	492.393	0.515075		125.6	213.4	100.73	0.320663		125.6	81.286	15.507	0.16021
125.8	230.714	7.014	0.029505		125.8	124.286	77.257	0.383329			125.8	64.8	112.312	0.63413		125.8	461.143	476.229	0.508047		125.8	179	112.45	0.385829		125.8	76	14.2	0.157428
126	208.143	16.369	0.072908		126	130.429	72.317	0.356689			126	69	123.66	0.641856		126	452.429	456.379	0.502173		126	204.2	111.79	0.353777		126	82.429	6.879	0.077022
126.2	216.571	27.577	0.112952		126.2	120.714	70.471	0.368602			126.2	56.2	148.628	0.725623		126.2	421	468.95	0.52694		126.2	232.4	100.98	0.302898		126.2	77.857	6.107	0.072735
126.4	212.857	29.8	0.122807		126.4	139.286	69.643	0.333333			126.4	55	141.7	0.720386		126.4	400.143	479.85	0.545289		126.4	188	92.4	0.329529		126.4	69.571	17.379	0.199869
126.6	202.571	34.417	0.145227		126.6	136.286	63.966	0.319427			126.6	62.2	143.068	0.696982		126.6	427.571	484.336	0.531124		126.6	192.8	82.56	0.299826		126.6	85.571	10.007	0.104701
126.8	175.857	36.591	0.172237		126.8	142.857	62.429	0.304106			126.8	57.8	130.332	0.692769		126.8	435.143	491.1	0.530207		126.8	211.6	90.62	0.299848		126.8	75.143	10.957	0.127261
127	157.143	46.429	0.22807		127	134.143	80.666	0.375524			127	46.4	125.616	0.730258		127	442.857	512.286	0.536345		127	210.4	74.08	0.260405		127	80	13.143	0.141104
127.2	140	52.743	0.273644		127.2	146	77.383	0.346414			127.2	69.2	132.448	0.656828		127.2	481.429	536.357	0.526984		127.2	222.8	71.86	0.243874		127.2	63.571	23.964	0.273766
127.4	138	56.577	0.29077		127.4	146.571	79.777	0.352453			127.4	83.8	118.172	0.585091		127.4	514.857	537.257	0.510645		127.4	245.4	77.13	0.239141		127.4	69.286	24.821	0.263757
127.6	143.286	56.974	0.284502		127.6	145.714	74.257	0.337576			127.6	111	97.14	0.466705		127.6	511.571	562.707	0.5238		127.6	260.6	114.97	0.306121		127.6	81.714	30.486	0.271709
127.8	134.429	60.791	0.3114		127.8	174.714	70.803	0.288383			127.8	124.2	103.548	0.45466		127.8	542.429	506.736	0.48299		127.8	242	112.9	0.318118		127.8	97.571	22.121	0.184818
128	159.286	64.443	0.28804		128	174.286	79.543	0.313372			128	126.8	110.592	0.465862		128	514.429	425.707	0.452815		128	243.2	103.04	0.297597		128	75.143	23.243	0.236242
128.2	156.571	64.749	0.292556		128.2	161.714	75.154	0.317283			128.2	149.6	75.824	0.336362		128.2	523.429	358.114	0.406236		128.2	211	98.45	0.318145		128.2	85.429	19.014	0.182054
128.4	172.571	55.789	0.244301		128.4	171	68.311	0.28545			128.4	158.2	84.908	0.34926		128.4	575.571	311.793	0.35137		128.4	192.2	126.39	0.396717		128.4	86.143	14.979	0.148125
128.6	197.429	48.44	0.197016		128.6	169.429	69.406	0.290602			128.6	168.6	96.084	0.363014		128.6	577	257.721	0.308751		128.6	192.2	106.39	0.356308		128.6	104.714	19.907	0.159741
128.8	209	46.603	0.182325		128.8	157.571	70.831	0.310116			128.8	171.4	88.116	0.33954		128.8	571.286	231.15	0.28806		128.8	178.6	83.87	0.319541		128.8	81	27.807	0.255564
129	194.857	42.88	0.180367		129	171	76.597	0.309362			129	173.8	88.572	0.337582		129	624.286	171.214	0.215229		129	163	101.85	0.384557		129	74.429	23.564	0.240469
129.2	184.286	33.8	0.154985		129.2	124.714	87.089	0.411178			129.2	152.8	104.432	0.405984		129.2	628.286	172.871	0.215777		129.2	170.2	97.29	0.363715		129.2	59.143	28.757	0.327157
129.4	160.857	26.777	0.142709		129.4	130.857	79.72	0.378579			129.4	137.8	93.532	0.404319		129.4	653.143	188.343	0.223822		129.4	209.8	53.31	0.202615		129.4	74	28.157	0.275626
129.6	164.429	28.42	0.14737		129.6	138.714	80.677	0.367732			129.6	115	106.9	0.481749		129.6	651.143	204.586	0.239078		129.6	190.2	49.89	0.207797		129.6	64.429	38.064	0.371385
129.8	158	38.091	0.194253		129.8	150.286	70.126	0.318158			129.8	88.6	110.884	0.555854		129.8	588.857	220.7	0.272618		129.8	207	72.25	0.258729		129.8	56.571	36.171	0.390018
130	133.857	41.397	0.236212		130	142.571	68.16	0.323445			130	79.6	101.224	0.559793		130	644.857	247.186	0.277101		130	213.2	61.94	0.225122		130	36.714	26.593	0.420061
130.2	123.857	44.426	0.263994		130.2	162.143	59.986	0.27005			130.2	56.6	93.804	0.62368		130.2	630	277.214	0.305566		130.2	220.6	74.97	0.253645		130.2	43.143	15.414	0.263235
130.4	121.857	44.974	0.269579		130.4	155.286	58.254	0.272803			130.4	49.2	104.448	0.679788		130.4	594	286.871	0.325668		130.4	185.6	109.92	0.371955		130.4	42.429	23.021	0.351741
130.6	148.429	55.38	0.271726		130.6	168.143	46.197	0.215532			130.6	56.4	89.616	0.613741		130.6	575.714	288.214	0.333609		130.6	194.4	104.48	0.349572		130.6	55.286	20.807	0.273444
130.8	163.714	60.177	0.268778		130.8	159.143	48.309	0.232867			130.8	78.4	86.896	0.525699		130.8	573	306.636	0.348594		130.8	194.2	86.29	0.30764		130.8	48.857	26.271	0.349686
131	161.714	51.869	0.24285		131	152.286	47.291	0.236958			131	81.4	85.516	0.51233		131	596.571	298.457	0.333461		131	226.2	81.69	0.265322		131	66.857	14.8	0.181246
131.2	145.571	45.551	0.238336		131.2	151.429	43.771	0.224239			131.2	87.8	100.132	0.53281		131.2	628.857	288.557	0.314533		131.2	254.4	80.48	0.240325		131.2	77.571	34.836	0.309907
131.4	145.143	42.006	0.224451		131.4	161	35.769	0.18178			131.4	91.4	92.316	0.502493		131.4	574.286	248.286	0.301841		131.4	278.6	72.87	0.207329		131.4	86.714	42.379	0.32828
131.6	154.286	38.314	0.198932		131.6	155.714	34.8	0.182663			131.6	92.6	82.044	0.469779		131.6	581.143	246.8	0.298088		131.6	288.4	72.58	0.201064		131.6	82.143	50.464	0.380555
131.8	154.714	39.574	0.203688		131.8	159.143	42.594	0.211138			131.8	105.2	95.888	0.476846		131.8	601.714	240.057	0.285181		131.8	286.8	80.86	0.219931		131.8	85.286	54.45	0.389664
132	148.143	29.111	0.164235		132	161.143	47.903	0.22915			132	137.4	92.156	0.401453		132	620.714	245.536	0.283447		132	271.8	87.81	0.244181		132	82.571	52.586	0.389071
132.2	139.143	25.08	0.152719		132.2	166.571	56.291	0.252583			132.2	142	96.68	0.405061		132.2	604.571	223.771	0.270143		132.2	228	103.6	0.312425		132.2	87	49.65	0.363337
132.4	144.429	42.334	0.226674		132.4	161.143	52.189	0.244636			132.4	143.4	102.396	0.416589		132.4	593.286	245.193	0.292426		132.4	241.2	88.54	0.268515		132.4	69.714	56.371	0.447088
132.6	167.286	45.677	0.214484		132.6	164.429	63.134	0.277437			132.6	148	118.72	0.445111		132.6	631.143	211.157	0.250691		132.6	213.2	109.54	0.339406		132.6	58.143	33.521	0.365698
132.8	190.143	45.734	0.19389		132.8	157.571	73.831	0.31906			132.8	137	109.18	0.443497		132.8	644.143	217.079	0.252059		132.8	251.4	118.63	0.320596		132.8	58.857	28.343	0.325033
133	200.286	57.983	0.224506		133	146	77.097	0.345577			133	130	123.8	0.487786		133	642.429	178.879	0.217797		133	270.2	107.49	0.284598		133	86.857	28.943	0.249938
133.2	206.143	54.917	0.210362		133.2	146.857	66.903	0.312981			133.2	138	128.92	0.482991		133.2	620	188.857	0.233486		133.2	292.6	105.77	0.265507		133.2	92.857	19.929	0.176694
133.4	206.143	66.917	0.245064		133.4	140.286	69.44	0.331099			133.4	131	137.54	0.512177		133.4	608.143	177.736	0.226162		133.4	279.8	103.81	0.270613		133.4	84.714	27.193	0.242995
133.6	204.857	71.137	0.257749		133.6	138.571	56.971	0.29135			133.6	115.4	123.076	0.516094		133.6	657.714	179.114	0.214039		133.6	278.4	70.88	0.202932		133.6	93.714	30.457	0.245283
133.8	210.286	65.954	0.238757		133.8	137.143	67.486	0.329796			133.8	103.2	126.608	0.550929		133.8	688.286	175.3	0.202991		133.8	240.2	55.39	0.187388		133.8	99	31.479	0.241255
134	203.714	69.634	0.254745		134	118.286	51.903	0.304973			134	84	132.96	0.612832		134	648.286	192.3	0.228769		134	202.4	68.48	0.252806		134	109.857	36.936	0.251618
134.2	184.714	67.489	0.267596		134.2	123.714	42.577	0.256039			134.2	56	112.44	0.667537		134.2	676.429	178.607	0.208889		134.2	175.2	51.04	0.225601		134.2	121.143	31.086	0.204204
134.4	166.571	52.434	0.23942		134.4	132.286	45.92	0.25768			134.4	62.2	95.068	0.604497		134.4	662.429	209.307	0.240104		134.4	149.8	65.51	0.304259		134.4	104.429	23.636	0.184561
134.6	158.143	48.083	0.233156		134.6	124.571	46.24	0.270708			134.6	72.2	128.468	0.640202		134.6	684.714	194.479	0.221201		134.6	162.8	68.86	0.297246		134.6	104.143	21.507	0.171167
134.8	154.143	41.037	0.210253		134.8	130.286	41.469	0.241441			134.8	76.4	152.816	0.66669		134.8	682.143	203.893	0.230118		134.8	205	63.15	0.235503		134.8	127.429	18.629	0.127543
135	170.571	39.623	0.188506		135	120.143	50.649	0.296552			135	106.4	139.616	0.567508		135	660.857	201.1	0.233306		135	204.4	67.98	0.249578		135	105.143	10.314	0.089334
135.2	165.714	31.2	0.158445		135.2	142	43.766	0.235596			135.2	151.4	138.516	0.47778		135.2	622.286	177.457	0.221893		135.2	219	71.05	0.244958		135.2	109.286	5.679	0.049394
135.4	153.143	15.526	0.092049		135.4	144.286	54.914	0.275674			135.4	166.4	146.816	0.468737		135.4	626.571	183.243	0.226278		135.4	215.4	68.23	0.24056		135.4	101.429	1.5	0.014573
135.6	165.286	26.654	0.138868		135.6	130.714	55.729	0.298904			135.6	164.2	120.748	0.423755		135.6	596.429	200.75	0.251826		135.6	199	79.65	0.285842		135.6	90	0.929	0.010212
135.8	183.143	36.297	0.165408		135.8	129.714	49.36	0.27564			135.8	177.8	99.732	0.359353		135.8	608.143	174.021	0.222487		135.8	173.6	77.52	0.308697		135.8	93.429	3.471	0.035825
136	187.286	39.191	0.173048		136	125	49.643	0.284254			136	138	99.52	0.418996		136	597.857	179.25	0.230663		136	177	59.75	0.252376		136	80.429	8.407	0.094637
136.2	182.286	54.206	0.229208		136.2	114.429	44.563	0.280285			136.2	134	104.16	0.437353		136.2	628.143	158.593	0.201583		136.2	199.4	81.23	0.289456		136.2	82.286	10.6	0.114119
136.4	160.286	51.24	0.24224		136.4	138.286	43.131	0.237747			136.4	127.6	102.744	0.446046		136.4	616.143	160.764	0.206929		136.4	184.8	80.36	0.303062		136.4	106.571	13.243	0.110528
136.6	158.714	54.477	0.255532		136.6	131	43.997	0.251416			136.6	133.8	99.772	0.427157		136.6	619.286	185.036	0.230052		136.6	191	79.25	0.293247		136.6	104.429	11.207	0.096918
136.8	164.429	64.849	0.282839		136.8	129.286	44.957	0.258014			136.8	110.8	99.752	0.473764		136.8	598.857	188.486	0.239395		136.8	176.6	95.17	0.350186		136.8	106	21.271	0.167134
137	151	64.94	0.300732		137	148	47.691	0.243707			137	158.6	81.884	0.340497		137	621.857	167.479	0.212177		137	175.2	98.64	0.36021		137	117.286	21.707	0.156175
137.2	136.286	68.251	0.333687		137.2	148.143	62.397	0.296367			137.2	148	78.12	0.34548		137.2	603.286	167.979	0.217796		137.2	164.8	76.36	0.316636		137.2	110.857	21.171	0.160355
137.4	144	68.36	0.321906		137.4	143	68.277	0.323164			137.4	151	85.34	0.36109		137.4	592.714	156.364	0.208742		137.4	174.2	56.49	0.244874		137.4	121.286	18.793	0.134159
137.6	146.429	58.5	0.285465		137.6	155.571	73.094	0.319656			137.6	154.8	76.912	0.331929		137.6	564.429	186.064	0.247923		137.6	202.2	54.29	0.211665		137.6	99.714	13.014	0.115448
137.8	151.571	54.049	0.262857		137.8	135.714	69.143	0.337517			137.8	168	72.72	0.302094		137.8	553.143	180.2	0.245724		137.8	216.4	69.98	0.244361		137.8	79.429	10.314	0.114932
138	145.286	56.854	0.281262		138	142.714	67.723	0.32182			138	138.4	85.896	0.382958		138	536.714	163.879	0.233914		138	219.2	63.04	0.223356		138	76.429	7.321	0.08742
138.2	172.286	52.091	0.23216		138.2	142.571	66.731	0.318827			138.2	126	83.04	0.397245		138.2	598	142.671	0.192624		138.2	201	69.35	0.256519		138.2	74.857	-0.171	-0.002295
138.4	180.143	44.477	0.198011		138.4	116.429	69.3	0.373125			138.4	95	78.7	0.45308		138.4	593.857	146.307	0.197668		138.4	216.4	71.78	0.24908		138.4	65	8.321	0.113492
138.6	183.143	29.583	0.139066		138.6	121.143	60.589	0.333396			138.6	73.6	107.384	0.593334		138.6	596.857	135.157	0.184637		138.6	180	70.4	0.28115		138.6	70.571	5.186	0.068452
138.8	170.143	39.649	0.18899		138.8	131.286	45.409	0.256989			138.8	74	104.56	0.585573		138.8	628.143	159.593	0.202597		138.8	183.2	41.64	0.185198		138.8	73.286	3.479	0.045315
139	167	42.266	0.201972		139	113.286	47.06	0.293491			139	96	104.84	0.522008		139	658	165.957	0.201415		139	185.2	68.74	0.270694		139	71.857	1.407	0.019206
139.2	170.143	43.791	0.204696		139.2	122.429	41.369	0.25256			139.2	114	118.16	0.508959		139.2	665.286	199.021	0.230267		139.2	185.4	57.93	0.238072		139.2	74.143	8.436	0.102154
139.4	156.714	38.026	0.195264		139.4	134.857	44.623	0.248623			139.4	129.2	116.448	0.474044		139.4	742.143	208.464	0.219296		139.4	165.2	62.54	0.274611		139.4	67.714	4.614	0.063796
139.6	143.714	42.091	0.226535		139.6	136.143	36.26	0.210321			139.6	125.2	118.888	0.48707		139.6	732.286	214.243	0.226346		139.6	176.6	72.97	0.292383		139.6	84.429	5.207	0.058092
139.8	133	40.877	0.235092		139.8	143	31.42	0.18014			139.8	137.4	114.556	0.454667		139.8	728.143	220.45	0.232397							139.8	97.286	-5.579	-0.06083
140	116.571	51.72	0.307324		140	141.714	31.211	0.18049			140	105	109.7	0.510946		140	767.571	252.764	0.247727							140	98.429	-1.493	-0.0154
140.2	109.143	41.309	0.274564		140.2	148	47.549	0.243155			140.2	89	105.26	0.541851		140.2	735.286	242.521	0.248026							140.2	89	-2.879	-0.033425
140.4	127.571	37.489	0.227121		140.4	164.857	47.537	0.223816			140.4	109.8	100.612	0.478167		140.4	726.286	230.971	0.241285							140.4	96.429	6.607	0.064125
140.6	125.571	35.037	0.218152		140.6	167.286	58.249	0.258269			140.6	136.8	96.992	0.414864		140.6	774	191.014	0.197939							140.6	100.429	3.55	0.034142
140.8	143.143	46.269	0.244275		140.8	144	58.503	0.288899			140.8	120.4	100.176	0.454156		140.8	712.571	191.229	0.211583							140.8	112	16.114	0.125781
141	132.857	49.457	0.271274		141	139	70.089	0.33521			141	135.2	108.288	0.444736		141	674.571	192.414	0.221935							141	89.286	15.107	0.144714
141.2	144.571	52.897	0.267876		141.2	149.286	78.614	0.344951			141.2	140.6	116.764	0.453692		141.2	683	198.993	0.225617							141.2	76.714	18.879	0.197489
141.4	158.857	58.04	0.267592		141.4	137.429	83.183	0.377056			141.4	126	115.04	0.477265		141.4	676.571	164.743	0.195816							141.4	71.571	13.136	0.155072
141.6	169.429	59.263	0.259139		141.6	145.714	70.257	0.325308			141.6	89.4	104.036	0.537832		141.6	697.714	176.4	0.201804							141.6	76.571	11.457	0.130153
141.8	158.714	52.62	0.248989		141.8	154.286	70.743	0.314373			141.8	95.6	115.864	0.547914		141.8	650.714	169.036	0.206204							141.8	77.429	5.129	0.062121
142	159.857	56.409	0.26083		142	140.286	68.154	0.326973			142	87.4	109.156	0.555343		142	604.857	176.757	0.226144							142	81.571	6.636	0.075229
142.2	160.714	48.071	0.230243		142.2	132.143	67.071	0.33668			142.2	88.6	116.884	0.568823		142.2	615	197.393	0.242977							142.2	86.429	8.821	0.092613
142.4	171.143	39.446	0.187312		142.4	147.571	62.146	0.296331			142.4	93	130.62	0.584116		142.4	652.286	200.386	0.235009							142.4	89.857	17.65	0.164175
142.6	172.429	40.797	0.191333		142.6	137.857	59.871	0.302796			142.6	139.2	118.648	0.460147		142.6	685.571	206.293	0.231305							142.6	84	13.514	0.138588
142.8	175.714	27.457	0.135143		142.8	149.286	58.186	0.280452			142.8	171.6	101.504	0.371668		142.8	690.286	242.2	0.259736							142.8	80.857	26.243	0.245031
143	169.571	28.826	0.145293		143	128.571	71.571	0.357602			143	153.6	82.384	0.349108		143	707.143	225.643	0.241902							143	79.714	25.014	0.238849
143.2	160.857	32.206	0.166815		143.2	118.714	71.877	0.377127			143.2	157.8	60.932	0.278569		143.2	723.857	227.379	0.239035							143.2	78.714	34.207	0.302929
143.4	163.286	27.631	0.14473		143.4	121.571	69.42	0.363472			143.4	154.4	49.736	0.243641		143.4	731.286	231.293	0.240285							143.4	66.714	36.521	0.353767
143.6	150.571	36.823	0.196499		143.6	127.857	63.329	0.331241			143.6	125.8	60.452	0.324571		143.6	770.143	206.779	0.211663							143.6	44.571	32.629	0.42265
143.8	141.857	37.917	0.210915		143.8	116.429	62.586	0.349613			143.8	90.2	71.188	0.441098		143.8	741.429	212.214	0.22253							143.8	46.143	26.693	0.36648
144	117.286	39.534	0.2521		144	132.857	63.029	0.321762			144	129.2	93.448	0.419712		144	665.714	200	0.231023							144	51.857	35.407	0.405746
144.2	118.857	41.154	0.257196		144.2	123.571	60.3	0.327947			144.2	142.8	80.432	0.360307		144.2	623.143	182.271	0.226308							144.2	52.429	26.95	0.339512
144.4	142.286	39.32	0.216513		144.4	128.143	53.169	0.293244			144.4	130.6	72.564	0.35717		144.4	576.143	188.479	0.246499							144.4	59.857	39.579	0.398032
144.6	149.143	34.909	0.189667		144.6	138.714	54.249	0.281135			144.6	135.4	68.276	0.335219		144.6	580.143	184.421	0.241211							144.6	64.714	42.193	0.394668
144.8	139.429	35.063	0.200943		144.8	163	44.791	0.21556			144.8	131.2	79.928	0.378576		144.8	582.143	195.893	0.251779							144.8	69.429	38.671	0.357738
145	156.857	29.017	0.156112		145	175	58.786	0.251451			145	96.2	78.628	0.449745		145	540.429	209.407	0.279271							145	70.714	42.75	0.376771
145.2	162.429	31.969	0.16445		145.2	176.571	53.12	0.231267			145.2	68	85.12	0.555904		145.2	543.857	199.807	0.268679							145.2	70.286	37.629	0.348689
145.4	177.143	30.943	0.148702		145.4	183.286	42.717	0.189012			145.4	100.8	87.352	0.464263		145.4	573.714	202.6	0.260977							145.4	67.714	39.757	0.369932
145.6	185.429	40.017	0.177502		145.6	182.571	52.617	0.223723			145.6	111.2	79.728	0.417581		145.6	601.143	194.229	0.244199							145.6	77.143	40.286	0.343066
145.8	164.571	41.411	0.201043		145.8	189.714	59.189	0.237798			145.8	133.2	66.008	0.331352		145.8	621.571	195.921	0.239661							145.8	68.857	32.129	0.31815
146	153	51.106	0.250388		146	171.286	61.437	0.263993			146	128	90.12	0.413167		146	644.714	207.336	0.243337							146	58.143	27.664	0.322401
146.2	148	53.691	0.266206		146.2	143.714	71.091	0.330957			146.2	139	100.26	0.419042		146.2	627.286	191.921	0.234277							146.2	51.429	44.714	0.465082
146.4	136.429	50.529	0.270268		146.4	137.143	64.2	0.318859			146.4	100.8	108.952	0.519432		146.4	636.571	158.314	0.199166							146.4	66.571	36.243	0.352508
146.6	145.857	40.249	0.216267		146.6	133.714	77.977	0.368353			146.6	82.8	124.432	0.600448		146.6	622.857	151.571	0.19572							146.6	56	39.914	0.416145
146.8	157.714	42.251	0.211293		146.8	125.857	86.734	0.407986			146.8	63.4	136.796	0.68331		146.8	581.143	164.371	0.220481							146.8	55.571	35.221	0.387932
147	140.857	37.263	0.209201		147	128.429	75.437	0.370033			147	65.6	125.664	0.657019		147	609.143	156.686	0.204596							147	47.857	37.036	0.436264
147.2	151.429	38.629	0.203247		147.2	121.429	64.714	0.347659			147.2	48.6	120.284	0.712229		147.2	634.286	147	0.188151							147.2	45.286	37.021	0.449796
147.4	156.571	30.749	0.16415		147.4	132.429	67.34	0.33709			147.4	66	115.44	0.636243		147.4	634.571	143.414	0.184341							147.4	61.714	27.486	0.308136
147.6	174.429	32.82	0.158361		147.6	133.571	73.843	0.356016			147.6	74.8	130.512	0.635676		147.6	644.571	154.629	0.193479							147.6	61	13.236	0.178293
147.8	186.714	42.94	0.186977		147.8	126.857	67.103	0.345962			147.8	87.6	134.544	0.605661		147.8	638.714	169.779	0.209994							147.8	65.714	18.714	0.221658
148	170.286	53.069	0.237598		148	116.429	57.729	0.331474			148	85.6	134.464	0.611022		148	666.429	185.821	0.218036							148	77.714	19.114	0.197403
148.2	174.714	48.803	0.218341		148.2	109.143	58.309	0.348212			148.2	82.6	164.044	0.665104		148.2	730.714	162.036	0.181502							148.2	63.714	24.671	0.279134
148.4	167.143	44.829	0.211484		148.4	112.286	55.12	0.32926			148.4	84.6	168.724	0.66604		148.4	699.286	172.321	0.197705							148.4	71	15.879	0.182767
148.6	171.857	47.974	0.218232		148.6	115.571	49.351	0.299239			148.6	77.8	155.532	0.66657		148.6	660.286	179.843	0.214066							148.6	76.714	16.593	0.177831
148.8	174.714	56.66	0.244885		148.8	135.571	39.009	0.223442			148.8	74	151.36	0.671636		148.8	648.286	169.443	0.207212							148.8	70.571	16.614	0.190562
149	173.571	58.871	0.253273		149	133.286	37.431	0.21926			149	87.8	144.332	0.621767		149	639.286	156.464	0.196625							149	69.429	19.529	0.219528
149.2	152.714	68.266	0.308923		149.2	135.286	44.311	0.246727			149.2	76.8	119.992	0.60974		149.2	615.714	198.929	0.244191							149.2	70.429	18.907	0.211641
149.4	155.143	61.263	0.283093		149.4	163	44.934	0.216098			149.4	68	142.72	0.677297		149.4	553.714	198.457	0.263846							149.4	70.286	22.057	0.238861
149.6	149.714	64.589	0.301389		149.6	161.714	35.869	0.181537			149.6	64.8	147.912	0.695363		149.6	543.857	194.95	0.263871							149.6	82.429	11.736	0.12463
149.8	156.143	61.631	0.283006		149.8	164.143	33.437	0.169233			149.8	61	149.54	0.710269		149.8	532.429	202.95	0.27598							149.8	75.857	17.207	0.184895
150	154.143	50.894	0.24822		150	163.571	39.329	0.193832			150	67.4	136.156	0.668887		150	537.429	202.7	0.273871							150	85.857	12.421	0.12639
150.2	144.143	46.923	0.245585		150.2	130.571	40.88	0.238435			150.2	97.8	128.332	0.567509		150.2	518.286	220.371	0.298341							150.2	71	23.307	0.247141
150.4	150.857	44.091	0.22617		150.4	137.857	47.443	0.256033			150.4	91.6	112.704	0.551649		150.4	534.429	255.421	0.32338							150.4	94	18.157	0.16189
150.6	162.286	33.691	0.171915		150.6	144.857	37.88	0.207292			150.6	122	94.48	0.436438		150.6	603.143	226.557	0.273059							150.6	83	22.707	0.214812
150.8	171.857	39.117	0.185412		150.8	125.571	35.323	0.219541			150.8	122.2	92.668	0.431279		150.8	625	209.036	0.250632							150.8	71.286	23.293	0.24628
151	157.857	43.1	0.214474		151	119.286	42.986	0.2649			151	109.2	118.848	0.521153		151	634.143	217.864	0.255707							151	75.857	24.921	0.247289
151.2	164.286	55.429	0.252276		151.2	112	45.28	0.287894			151.2	96	128.04	0.571505		151.2	657.857	225.107	0.254945							151.2	83.143	30.129	0.265986
151.4	159	61.603	0.279248		151.4	115.429	46.074	0.285285			151.4	130.6	131.964	0.502597		151.4	678.143	208.95	0.235545							151.4	62.714	35.293	0.360105
151.6	164.714	52.117	0.240358		151.6	127.714	46.194	0.265624			151.6	108.2	137.308	0.559281		151.6	687.571	229.621	0.250352							151.6	67.857	25.321	0.271752
151.8	166.143	57.46	0.256973		151.8	142.286	28.749	0.168087			151.8	103.6	120.384	0.537467		151.8	654.429	202.279	0.236112							151.8	51.143	23.586	0.315618
152	175.571	43.18	0.197393		152	141.143	39.389	0.218181			152	128.2	101.108	0.440927		152	600	212.286	0.261344							152	45.286	18.593	0.291066
152.2	146.286	48.509	0.249025		152.2	141.571	51.649	0.267304			152.2	159.6	111.424	0.411122		152.2	614.143	233.293	0.275293							152.2	71	21.021	0.228441
152.4	160.571	40.794	0.202588		152.4	186.429	55.671	0.229952			152.4	141.6	121.304	0.4614		152.4	623.714	243.957	0.281163							152.4	64.429	21.921	0.253867
152.6	167.571	33.66	0.16727		152.6	202.571	55.846	0.216107			152.6	151	114.74	0.431775		152.6	569	256.407	0.310643							152.6	62.143	24.893	0.286007
152.8	174.857	35.937	0.170484		152.8	183.143	56.44	0.235576			152.8	159.8	130.212	0.448988		152.8	510	265.357	0.342239							152.8	58.571	25.214	0.300938
153	182.571	48.189	0.208825		153	166.714	55.711	0.250472			153	137	143.58	0.511726		153	521.143	252.943	0.326763							153	65.571	23.436	0.263301
153.2	192.429	35.026	0.15399		153.2	146.143	61.946	0.297689			153.2	124.8	134.312	0.518355		153.2	564.429	288.493	0.338241							153.2	64.286	35.786	0.357602
153.4	182.286	40.063	0.18018		153.4	146.286	58.651	0.286192			153.4	151.6	118.504	0.438735		153.4	576.714	272.879	0.321187							153.4	62.714	34.579	0.355407
153.6	213.857	33.454	0.135272		153.6	153.429	55.366	0.265169			153.6	142.2	115.068	0.447269		153.6	592.714	281.65	0.32212							153.6	48.286	24.443	0.336083
153.8	203.857	30.626	0.13061		153.8	116.286	60.309	0.341509			153.8	141.6	117.304	0.453079		153.8	588.286	297.157	0.335603							153.8	71.571	24.85	0.257723
154	196.143	30.374	0.134093		154	111.429	78.743	0.414063			154	180.4	83.576	0.316605		154	590.857	279.6	0.321211							154	62.857	11.286	0.152216
154.2	197.857	22.843	0.103502		154.2	134.857	79.909	0.372073			154.2	187	76.98	0.291613		154.2	646.857	292.943	0.311708							154.2	63.857	11.521	0.152848
154.4	191	18.397	0.087858		154.4	152.571	88.989	0.368391			154.4	166.4	71.416	0.300299		154.4	665.286	275.879	0.293125							154.4	55.571	8.221	0.128877
154.6	166.714	32.283	0.162228		154.6	148.714	88.791	0.37385			154.6	163	79.62	0.328168		154.6	656.429	243.607	0.270664							154.6	58.286	2.8	0.045837
154.8	170.857	32.32	0.159073		154.8	146.429	86.929	0.372513			154.8	163.8	66.972	0.290209		154.8	643	237.707	0.269905							154.8	65.857	5.136	0.072341
155	167.143	39.257	0.190199		155	147.286	73.591	0.333178			155	139.6	92.024	0.397299		155	654	198.3	0.232665							155	74.429	5.85	0.072871
155.2	169.143	51.709	0.234133		155.2	164.571	70.697	0.300495			155.2	106.4	107.816	0.503305		155.2	619.857	192.579	0.237039							155.2	52.571	4.657	0.081378
155.4	164	65.303	0.284789		155.4	148.571	53.514	0.26481			155.4	81.8	105.292	0.562782		155.4	676.286	186.186	0.215875							155.4	50.429	18.193	0.265119
155.6	158.286	74.074	0.318791		155.6	142.714	52.58	0.269235			155.6	88	108.32	0.551752		155.6	675	187.821	0.217683							155.6	61.857	22.479	0.266537
155.8	153.714	74.92	0.327685		155.8	126.429	41.986	0.2493			155.8	64.8	97.312	0.600276		155.8	659.429	194.029	0.227344							155.8	62.857	26.429	0.296
156	159.571	73.426	0.315136		156	143.857	35.369	0.197341			156	58.2	83.908	0.590452		156	637.429	205.414	0.243716							156	53.286	22.907	0.300647
156.2	162.714	67.809	0.294151		156.2	146.286	43.937	0.230977			156.2	63.8	76.172	0.544195		156.2	632.286	191.814	0.232756							156.2	47.143	22.214	0.320288
156.4	159.429	65.291	0.290546		156.4	137.286	48.049	0.259254			156.4	85	88.3	0.509521		156.4	622	207.329	0.249996							156.4	35	21.821	0.384035
156.6	169.286	52.414	0.23642		156.6	102.429	49.283	0.324846			156.6	94.6	96.924	0.506067		156.6	620.714	194.25	0.238354							156.6	37.857	17.821	0.320077
156.8	171.286	41.294	0.194253		156.8	101.286	56.78	0.359218			156.8	121.6	107.704	0.4697		156.8	597.429	202.7	0.253334							156.8	58.429	12.507	0.176317
157	174.429	39.534	0.184772		157	101.143	59.217	0.369276			157	119.6	128.224	0.517399		157	599.714	216.157	0.26494							157	65	10.179	0.135392
157.2	176.286	45.851	0.20641		157.2	120.571	58.909	0.328218			157.2	132.6	120.244	0.475566		157.2	637.714	223.686	0.259677							157.2	60.571	10.971	0.153355
157.4	187	45.923	0.197159		157.4	107.286	71.706	0.40061			157.4	129.6	103.424	0.443834		157.4	669.286	209.821	0.238676							157.4	53.714	11.743	0.179398
157.6	173.857	53.997	0.236981		157.6	104.571	72.583	0.409715			157.6	106.4	96.216	0.474869		157.6	653	212.493	0.245517							157.6	46.571	12.243	0.208161
157.8	171.571	47.134	0.215515		157.8	106.143	74.346	0.411914			157.8	109.8	101.612	0.480635		157.8	619.143	221.329	0.263339							157.8	49.429	14.1	0.221947
158	164.429	46.849	0.22174		158	126.571	69.549	0.354623			158	104.6	93.524	0.472048		158	655.429	224.371	0.255025							158	46.143	19.693	0.299121
158.2	185.429	36.16	0.163185		158.2	133.857	69.54	0.341893			158.2	130.4	97.376	0.427508		158.2	660.429	214.979	0.245576							158.2	26	11.986	0.315532
158.4	164.571	31.983	0.162718		158.4	125.286	62.34	0.332257			158.4	112.8	114.832	0.504463		158.4	671.429	193.857	0.224038							158.4	10.714	9.036	0.457505
158.6	168.143	32.769	0.1631		158.6	108	68.377	0.387676			158.6	119.2	129.448	0.520607		158.6	624.714	185.764	0.229203							158.6	13.286	12.193	0.478553
158.8	157.143	32.571	0.171687		158.8	110	60.686	0.355541			158.8	125.8	128.252	0.504826		158.8	619.714	181.157	0.2262							158.8	32.429	14.093	0.302933
159	167	31.551	0.158908		159	110.714	47.786	0.301487			159	143.2	139.208	0.492932		159	647.143	196.357	0.232789							159	41.714	14.771	0.261507
159.2	161.143	38.76	0.193894		159.2	110.714	48.643	0.305244			159.2	106.8	136.392	0.560841		159.2	667.286	179.35	0.211838							159.2	40.857	9.814	0.193685
159.4	154.429	44.163	0.22238		159.4	94	39.789	0.297399			159.4	133.8	128.772	0.490425		159.4	665	165.893	0.199656							159.4	42.286	12.171	0.223505
159.6	144.714	60.46	0.294676		159.6	108.857	35.04	0.243507			159.6	152.4	113.856	0.427619		159.6	645.429	188.014	0.225587
159.8	159.571	57.997	0.266569		159.8	116.714	47.283	0.288315								159.8	635.429	173.229	0.214218
160	173	58.763	0.253547		160	123.143	57.04	0.316567								160	622.714	183.007	0.227135
160.2	185.714	48.571	0.207317		160.2	118.286	67.331	0.362744								160.2	587.714	196.614	0.250678
160.4	177.286	53.22	0.230884		160.4	125.286	72.34	0.366045								160.4	573	191.35	0.250343
160.6	172.857	61.2	0.261475		160.6	126.714	80.969	0.389866								160.6	639	224.05	0.259603
160.8	176.571	63.406	0.264216		160.8	156	77.069	0.330669								160.8	624.286	236.786	0.27499
161	166.429	49.443	0.229038		161	137.714	82.166	0.373684								161	687.429	220.2	0.24261
161.2	161.714	55.583	0.255792		161.2	145.857	81.249	0.357757								161.2	689.286	236.679	0.255602
161.4	160.286	58.526	0.267471		161.4	149.714	77.303	0.340515								161.4	723.571	227.821	0.239461
161.6	140.429	64.289	0.314036		161.6	161.429	60.886	0.273872								161.6	743.143	233.129	0.238795
161.8	147.429	57.583	0.280876		161.8	156.429	55.471	0.261781								161.8	756.857	221.729	0.226581
162	155	54.414	0.25984		162	154	49.189	0.242083								162	689.143	221.4	0.243152
162.2	152.571	54.274	0.26239		162.2	143.143	52.411	0.268015								162.2	671	235.736	0.259983
162.4	150	64.143	0.299533		162.4	156.429	50.471	0.243941								162.4	642.714	239.436	0.271423
162.6	144.571	62.754	0.302685		162.6	141.857	45.06	0.241069								162.6	626.714	236.093	0.273633
162.8	142.429	50.454	0.26158		162.8	129.714	37.646	0.224939								162.8	620	253.143	0.289921
163	156.857	53.16	0.253122		163	111	47.197	0.298344								163	634.429	246.993	0.280221
163.2	149.857	55.294	0.269529		163.2	122.286	45.806	0.272505								163.2	618	269.243	0.30346
163.4	152.143	50.586	0.249524		163.4	116.857	40.989	0.259675								163.4	636.286	289.614	0.312792
163.6	144.143	59.066	0.290665		163.6	111.429	47.171	0.297424								163.6	688.143	285.164	0.292985
163.8	152.429	64.569	0.297555		163.8	104	41.046	0.282985								163.8	670.143	288.35	0.300837
164	159.571	72.711	0.31303		164	106.714	41.74	0.281164								164	697	304.864	0.304297
164.2	163.857	82.454	0.334756		164.2	122	39.394	0.244087								164.2	674.714	301.693	0.308983
164.4	142.714	73.723	0.34062		164.4	137	46.209	0.252218								164.4	681.143	327.086	0.324416
164.6	141.857	67.203	0.321452		164.6	127.714	60.051	0.319821								164.6	727.286	307.064	0.296867
164.8	149.143	65.337	0.30463		164.8	129.857	64.923	0.333314								164.8	678.571	286.214	0.296661
165	158.286	56.074	0.261589		165	133.857	66.683	0.332516								165	599.857	313.436	0.343193
165.2	141.143	45.96	0.24564		165.2	132.429	74.911	0.361298								165.2	591.571	299.564	0.33616
165.4	157.143	32.143	0.169811		165.4	138.571	77.829	0.359651								165.4	596	302.057	0.336345
165.6	151.857	31.746	0.172904		165.6	124.714	78.517	0.386343								165.6	614.286	292.143	0.322301
165.8	166.857	35.274	0.174512		165.8	132.571	64.189	0.326228								165.8	581.143	270.229	0.317404
166	170.143	43.22	0.202566		166	138	56.434	0.290249								166	533	288.35	0.351068
166.2	153	45.82	0.23046		166.2	130.429	54.174	0.293464								166.2	603	269.279	0.308707
166.4	171.429	45.857	0.211045		166.4	130.286	52.326	0.286541								166.4	629	218.693	0.257986
166.6	183.429	48.137	0.207877		166.6	135.286	43.74	0.244322								166.6	626.857	238.514	0.275621
166.8	178	45.32	0.202937		166.8	129	40.974	0.241062								166.8	656.429	215.893	0.247492
167	170.857	40.749	0.192568		167	140.571	44.566	0.240717								167	669	198.407	0.228736
167.2	154.714	45.86	0.228643		167.2	127.571	58.346	0.313826								167.2	651	210.45	0.244297
167.4	151	47.083	0.237693		167.4	118.571	71.6	0.376502								167.4	685.429	205.586	0.230732
167.6	148.714	41.649	0.218785		167.6	137.857	77.871	0.360969								167.6	665.714	214.143	0.243384
167.8	137.857	38.586	0.218687		167.8	130.857	73.577	0.359906								167.8	666.571	213.957	0.242987
168	136.429	38.243	0.218942		168	132.714	78.037	0.37028								168	695	207.107	0.229582
168.2	148.286	34.389	0.188251		168.2	146.714	74.197	0.335868								168.2	652	215.257	0.248205
168.4	155.429	40.674	0.207413		168.4	157.571	68.403	0.302702								168.4	610.857	234.886	0.277727
168.6	164.571	44.554	0.21305		168.6	182	56.937	0.238293								168.6	604.714	231.193	0.276577
168.8	174.857	44.937	0.204451		168.8	197.571	50.574	0.203809								168.8	585.714	233.571	0.285092
169	183.571	51.7	0.219746		169	210	45.686	0.178679								169	551.714	222.986	0.287835
169.2	165.857	50.049	0.231808		169.2	214.286	45.857	0.176277								169.2	539.429	239.886	0.307816
169.4	157.429	48.126	0.234127		169.4	210.429	41.803	0.165732								169.4	527.857	227.893	0.301545
169.6	138.143	65.569	0.32187		169.6	209.143	44.023	0.173889								169.6	514.286	229.571	0.308623
169.8	143.429	59.68	0.293833		169.8	225	50.357	0.182879								169.8	516.857	218.157	0.296807
170	140.143	62.449	0.308249		170	206.286	57.909	0.219189								170	544.429	221.207	0.28892
170.2	132.571	54.617	0.291776		170.2	181.571	54.249	0.230042								170.2	536.571	208.886	0.280212
170.4	134.571	51.354	0.276209		170.4	159.571	47.711	0.230175								170.4	569.429	210.1	0.269522
170.6	137.857	64.157	0.317587		170.6	160.286	54.24	0.252837								170.6	593.286	212.621	0.263829
170.8	148.714	64.649	0.302998		170.8	150.429	69.403	0.315709								170.8	596.714	226.736	0.275348
171	132.143	64.5	0.328006		171	132	76.651	0.367366								171	623	212.564	0.254396
171.2	126	59.726	0.32158		171.2	99.429	74.177	0.427274								171.2	681.857	209.479	0.235016
171.4	128.857	49.84	0.278908		171.4	104	71.617	0.407803								171.4	671.143	212.871	0.240801
171.6	149.571	53.454	0.263288		171.6	124.143	73.98	0.373405								171.6	688.286	218.871	0.241272
171.8	141.714	54.354	0.277221		171.8	119.571	87.254	0.421873								171.8	696.143	213.907	0.23505
172	146.286	52.366	0.263606		172	131.571	84.106	0.389961								172	670.286	196.486	0.226687
172.2	139.571	46.483	0.249835		172.2	133.571	70.7	0.346108								172.2	660.857	175.671	0.210001
172.4	154.714	36.289	0.18999		172.4	134.143	63.38	0.320874								172.4	662.714	180.15	0.213735
172.6	149.143	37.623	0.201444		172.6	139.714	67.046	0.324268								172.6	641.571	167.35	0.20688
172.8	171.286	42.009	0.196951		172.8	131.429	66.4	0.335644								172.8	644.571	149.914	0.188693
173	159.286	57.014	0.263589		173	136.571	56.377	0.292187								173	649.143	164.686	0.202359
173.2	158.429	65.066	0.291129		173.2	133.857	47.111	0.260329								173.2	622.286	169.6	0.214172
173.4	158.857	62.897	0.283634		173.4	130.429	44.746	0.255435								173.4	619.571	172.736	0.218016
173.6	152.143	71.586	0.319967		173.6	143.286	44.689	0.237738								173.6	633.429	159.757	0.201412
173.8	154.143	73.037	0.321495		173.8	152.143	49.014	0.243662								173.8	607.286	162.493	0.21109
174	157.571	77.403	0.32941		174	148.571	53.371	0.26429								174	577.714	179.829	0.237384
174.2	136	75.983	0.358439		174.2	145.714	58.686	0.287112								174.2	586.857	159.514	0.21372
174.4	134.571	60.497	0.310133		174.4	119.286	54.129	0.312134								174.4	585	135.607	0.188185
174.6	148.857	50.783	0.254372		174.6	132.143	65.357	0.330922								174.6	597.714	142.114	0.192091
174.8	145.714	53.686	0.269236		174.8	120.714	67.9	0.359994								174.8	656.286	149.471	0.185504
175	158.429	49.066	0.236468		175	121.286	69.009	0.362641								175	629.143	164.543	0.207315
175.2	152.714	50.266	0.247639		175.2	125	66.786	0.348231								175.2	616.286	167.471	0.213678
175.4	152.714	44.551	0.225845		175.4	127.714	57.48	0.310377								175.4	633.714	166.6	0.208168
175.6	166.286	32.023	0.16148		175.6	127.571	49.06	0.277754								175.6	651.143	171.157	0.208144
175.8	153.429	32.223	0.173566		175.8	140	65.743	0.319539								175.8	648	180.029	0.217418
176	152	22.88	0.130833		176	134.429	61.934	0.315407								176	673.429	153.471	0.185599
176.2	155.714	16.086	0.09363		176.2	142.571	59.16	0.293261								176.2	624.286	141.214	0.184473
176.4	148.143	18.54	0.111229		176.4	137.429	59.897	0.303545								176.4	658	160.386	0.195978
176.6	147.857	21.129	0.125032		176.6	128	57.463	0.309835								176.6	674.429	156.707	0.188546
176.8	143.286	33.689	0.190359		176.8	133.143	62.011	0.317756								176.8	692.857	164.929	0.192272
177	143.429	43.537	0.232862		177	125.143	61.063	0.327932								177	666.857	187.086	0.219085
177.2	159.429	46.577	0.226096		177.2	148	47.834	0.244259								177.2	624.571	175.771	0.21962
177.4	145.571	59.123	0.288835		177.4	158.714	35.62	0.183292								177.4	557	210.436	0.274206
177.6	140.714	65.986	0.319234		177.6	154.571	38.154	0.197972								177.6	609.143	208.686	0.25517
177.8	143.857	71.797	0.332927		177.8	152.286	40.006	0.208047								177.8	644.857	184.186	0.222167
178	157.286	67.42	0.300037		178	150.857	39.377	0.206993								178	689.429	176.814	0.204116
178.2	159.429	60.006	0.273456		178.2	131.143	47.131	0.264376								178.2	673.286	169.764	0.201369
178.4	146.429	59.5	0.288935		178.4	134.286	49.086	0.267685								178.4	691.714	151.129	0.179308
178.6	135.571	61.437	0.31185		178.6	109.714	55.417	0.335594								178.6	717	184.15	0.20435
178.8	152.571	56.274	0.269454		178.8	100.286	70.126	0.411508								178.8	753.714	154.029	0.169683
179	160.571	43.509	0.213194		179	98.714	73.363	0.426337								179	708	168.886	0.192597
179.2	164.714	44.831	0.213946		179.2	100.571	70.537	0.412236								179.2	663.143	193.843	0.226191
179.4	155.429	53.103	0.254652		179.4	105.571	74.809	0.414728								179.4	652.286	195.243	0.230367
179.6	148.857	55.069	0.270042		179.6	113.857	62.597	0.35475								179.6	642.143	200.036	0.237522
179.8	152.286	55.006	0.265355		179.8	121.857	64.831	0.34727								179.8	636.429	191.607	0.2314
180	156.429	48.757	0.237624		180	126.143	63.003	0.333092								180	638.714	169.921	0.210133
180.2	149.857	47.009	0.238785		180.2	120.143	54.506	0.312088								180.2	650.143	175.207	0.212282
180.4	162	45.137	0.217909		180.4	111.857	47.146	0.296509								180.4	632	168.4	0.210395
180.6	162.286	34.406	0.174922		180.6	113.429	44.623	0.282331								180.6	661.286	152.079	0.186975
180.8	162.571	37.531	0.187561		180.8	107.286	42.42	0.283356								180.8	617.571	152.121	0.197639
181	165.571	37.351	0.184067		181	115	40.386	0.259906								181	604.143	144.507	0.193024
181.2	158.857	43.183	0.213734		181.2	117.571	38.089	0.244691								181.2	605	168.464	0.217805
181.4	151.143	55.503	0.268589		181.4	126.143	40.86	0.244666								181.4	657.143	165.143	0.200834
181.6	137.286	61.62	0.309795		181.6	135.286	44.311	0.246727								181.6	615.857	187.921	0.233798
181.8	139.143	71.937	0.340805		181.8	152.143	58.586	0.278015								181.8	596	188.914	0.240681
182	132.286	75.634	0.363766		182	154.429	58.163	0.27359								182	548	192.029	0.259488
182.2	131	67.283	0.339328		182.2	160.429	60.946	0.275306								182.2	562.571	219.586	0.280744
182.4	144	61.36	0.298792		182.4	152.714	67.123	0.30533								182.4	586.714	216.807	0.269821
182.6	151.714	58.611	0.27867		182.6	159.286	77.157	0.326325								182.6	579.857	193.721	0.250422
182.8	154.714	43.146	0.218062		182.8	148.143	68.969	0.317664								182.8	553.286	184.193	0.24976
183	160.857	41.063	0.203362		183	147.286	65.591	0.308119								183	601.714	176.771	0.227071
183.2	142.714	40.866	0.222604		183.2	148	59.977	0.288383								183.2	650.286	172.2	0.209365
183.4	152	44.88	0.227956		183.4	148.714	61.791	0.293538								183.4	699.571	175.021	0.200118
183.6	143.714	42.234	0.227129		183.6	149.286	55.186	0.269895								183.6	707.714	122.186	0.147229
183.8	140.429	44.003	0.238587		183.8	140.714	52.414	0.271396								183.8	697	136.864	0.164133
184	133.571	35.986	0.212234		184	124.714	44.803	0.264297								184	744.429	136.636	0.15508
184.2	144.857	41.88	0.224272		184.2	110.429	53.374	0.325845								184.2	757.143	149.143	0.164565
184.4	159.571	39.569	0.198697		184.4	115.714	54.2	0.318984								184.4	777.571	127.55	0.14092
184.6	163.143	41.354	0.202224		184.6	108	54.091	0.333709								184.6	761.286	146.793	0.161652
184.8	159	34.46	0.178125		184.8	96.286	58.08	0.376249								184.8	714.429	167.136	0.18959
185	169.857	31.809	0.157729		185	95.286	60.426	0.388062								185	665.429	183.586	0.216234
185.2	153	27.391	0.151844		185.2	101	58.94	0.368513								185.2	668.571	178.857	0.211059
185.4	157	33.437	0.175581		185.4	113.429	65.194	0.364983								185.4	617	191.721	0.237067
185.6	147.571	28.003	0.159493		185.6	119.857	68.523	0.363748								185.6	593.857	193.736	0.245985
185.8	121.286	32.437	0.211011		185.8	113.286	63.917	0.3607								185.8	607.286	216.921	0.263188
186	116.286	25.594	0.180394		186	109.429	52.006	0.322148								186	639.286	185.607	0.225008
186.2	107.429	20.126	0.157782		186.2	119.143	56.28	0.320825								186.2	632.714	173.65	0.215349
186.4	94.143	27.923	0.228753		186.4	127.714	58.051	0.312498								186.4	663	177.564	0.211244
186.6	103.429	35.937	0.257862		186.6	136.571	61.52	0.310564								186.6	653.714	166.314	0.202815
186.8	108.714	40.62	0.272007		186.8	122	54.394	0.308368								186.8	663.429	167.829	0.201897
187	103.143	41.383	0.286336		187	127	53.666	0.297044								187	617.286	149.564	0.195037
187.2	123.429	30.451	0.197891		187.2	120.429	66.631	0.356204								187.2	544.571	158.771	0.225738
187.4	125.143	30.349	0.195178		187.4	124.429	75.106	0.376405								187.4	525.571	149.864	0.221878
187.6	120.143	46.363	0.278446		187.6	134.857	76.48	0.361886								187.6	560.286	140.271	0.200228
187.8	128.571	41	0.241786		187.8	146.714	75.911	0.340982								187.8	567.143	189.643	0.25059
188	151	37.94	0.200804		188	155	73.129	0.320559								188	538	200.671	0.271665
188.2	156.286	37.194	0.192238		188.2	165	75.814	0.314825								188.2	581.143	212.371	0.267634
188.4	157.143	55.714	0.261745		188.4	169.714	70.531	0.29358								188.4	618.429	239.507	0.279167
188.6	160	69.4	0.302528		188.6	188.429	59.409	0.239708								188.6	607.143	213.214	0.259904
188.8	155.286	67.54	0.303107		188.8	200.571	53.68	0.21113								188.8	579.714	228.586	0.282798
189	152.429	64.854	0.298479		189	169.571	49.54	0.226095								189	583.286	207.407	0.262311
189.2	142	64.48	0.312282		189.2	149.714	56.017	0.272283								189.2	584.857	143.614	0.197145
189.4	107.571	66.26	0.381174		189.4	143.143	55.983	0.281143								189.4	592.857	111.929	0.158812
189.6	101.857	69.031	0.403956		189.6	139.857	53.894	0.278162								189.6	598	101.671	0.145313
189.8	115.571	46.78	0.28814		189.8	152.429	44.283	0.225116								189.8	608.857	95.843	0.136005
190	105	39.414	0.272925		190	133.429	55.566	0.294007								190	621.143	113.514	0.154513
190.2	115.286	40.083	0.257986		190.2	120.714	63.9	0.346127								190.2	658.143	127.093	0.161853
190.4	148.571	33.086	0.182133		190.4	125.429	63.76	0.337018								190.4	661.429	143.214	0.177985
190.6	152.286	41.006	0.212145		190.6	132	51.223	0.279566								190.6	674	154.157	0.186145
190.8	160.714	33.357	0.171881		190.8	124.286	57.971	0.318075								190.8	702.857	186.714	0.209892
191	144.143	23.637	0.140882		191	127.429	50.354	0.283235								191	664.857	190.471	0.222688
191.2	135.571	35.151	0.205898		191.2	102.286	67.577	0.397834								191.2	657.857	169.536	0.204904
191.4	151.143	48.217	0.24186		191.4	113.571	59.614	0.344222								191.4	683.857	143.379	0.173323
191.6	142.286	45.891	0.243874		191.6	111	58.626	0.345618								191.6	672	146.257	0.178742
191.8	128.714	45.134	0.259618		191.8	129.286	54.671	0.297197								191.8	650.286	128.2	0.164679
192	122.286	44.663	0.267525		192	122.429	57.511	0.319614								192	683.429	114.257	0.143236
192.2	119.286	53.7	0.31043		192.2	124.714	55.374	0.307484								192.2	684.143	121.507	0.150819
192.4	140.857	64.977	0.315677		192.4	123	67.62	0.354737								192.4	674.857	109.543	0.139652
192.6	146.286	62.08	0.297938		192.6	130.714	59.871	0.314144								192.6	712.429	109.664	0.133396
192.8	136.571	47.52	0.258133		192.8	131.429	64.686	0.329837								192.8	689.143	119.114	0.147372
193	137.143	57.629	0.295878		193	131.857	66.231	0.334353								193	682.286	115.314	0.144577
193.2	123.714	57.434	0.317056		193.2	129.143	71.251	0.355556								193.2	672.714	143.221	0.17553
193.4	144.429	54.477	0.273884		193.4	132.429	71.626	0.351013								193.4	625	158.893	0.202697
193.6	146	54.24	0.270875		193.6	134.429	74.506	0.356599								193.6	570.714	123.893	0.178364
193.8	145.286	43.14	0.22895		193.8	131.429	73.971	0.360134								193.8	644	118.086	0.154951
194	134.143	40.666	0.23263													194	630.857	120.029	0.159849
194.2	136.286	37.966	0.217879													194.2	690.286	121.486	0.149655
194.4	138.857	38.669	0.21782													194.4	701.571	125.779	0.152026
194.6	143.429	40.109	0.218531													194.6	724.286	103.071	0.124579
194.8	134.571	32.783	0.195889													194.8	735.571	112.079	0.132223
195	147	39.751	0.212857													195	764.286	131.643	0.146935
195.2	136.429	56.814	0.294005													195.2	690.857	154.886	0.183136
195.4	146.571	63.634	0.302724													195.4	638.857	181.2	0.22096
195.6	131.571	77.677	0.371219													195.6	598	190.1	0.241213
195.8	128.286	70.589	0.354941													195.8	575.429	166.8	0.224729
196	145.714	69.686	0.323518													196	580.714	169.25	0.225677
196.2	149.714	76.874	0.339268													196.2	563.571	153.679	0.214261
196.4	134.286	64.086	0.323059													196.4	617	165.436	0.211437
196.6	132.286	56.206	0.298187													196.6	615.429	166.514	0.212949
196.8	150.714	43.671	0.224664													196.8	663.857	146.236	0.180517
197	157.143	32.857	0.172932													197	673.857	126.593	0.158152
197.2	157.143	33.571	0.17603													197.2	682.286	119.457	0.148997
197.4	146	33.24	0.18545													197.4	664.857	130.471	0.164047
197.6	154.429	31.877	0.171101													197.6	686.286	134.971	0.164347
197.8	147.571	36.003	0.196121													197.8	679.714	135.871	0.166594
198	141.714	36.211	0.20352													198	676.571	124.171	0.15507
198.2	123.143	46.754	0.275192													198.2	667.714	138.186	0.171468
198.4	127.429	50.783	0.284958													198.4	670.571	138.471	0.171155
198.6	124	55.274	0.308322													198.6	694.286	165.143	0.192154
198.8	128.714	56.563	0.305288													198.8	698.286	149.086	0.175939
199	110	53.971	0.329151													199	743.714	131.386	0.150138
199.2	140.571	49.137	0.259014													199.2	749.571	96.664	0.114229
199.4	145.286	52.997	0.267281													199.4	759.571	82.736	0.098225
199.6	140.714	49.557	0.260455
199.8	135.143	53.177	0.282376
200	151.857	44.889	0.228155
200.2	151.714	40.04	0.208809
200.4	156.857	34.446	0.180059
200.6	137	39.78	0.225025
200.8	136.857	27.217	0.165883
201	143.571	23.529	0.140805
201.2	150.714	23.243	0.133613
201.4	140	17.314	0.110062
201.6	125.571	28.751	0.186307
201.8	138.143	34.997	0.202132
202	146.714	29.911	0.169349
202.2	141.429	28.8	0.169184
202.4	122.857	27.629	0.183596
202.6	111.714	29.44	0.208566
202.8	114	44.446	0.280511
203	117.714	39.651	0.25197
203.2	111.143	41.617	0.272435
203.4	101.143	53.931	0.347778
203.6	97.857	57.414	0.369767
203.8	105	59.414	0.361369
204	118.857	56.154	0.320861
204.2	115.714	58.629	0.336283
204.4	106.143	55.917	0.34504
204.6	102.429	51.283	0.333631
204.8	104.714	46.431	0.307196
205	124.143	47.123	0.275145
205.2	145.571	53.837	0.269984
205.4	139.714	48.331	0.25702
205.6	145.714	40.257	0.216469
205.8	171	28.454	0.142661
206	168.286	35.903	0.175832
206.2	167.714	41.509	0.198394
206.4	149	40.06	0.21189
206.6	127.857	30.614	0.193185
206.8	121.571	29.42	0.194845
207	118	28.777	0.19606
207.2	101.571	36.763	0.265754
207.4	99.714	43.16	0.302084
207.6	97.571	32.86	0.251933
207.8	100	33.714	0.252137
208	112.143	34.986	0.23779
208.2	107.857	43.386	0.286861
208.4	116.429	50.443	0.302286
208.6	126	53.44	0.297815
208.8	140.571	46.566	0.248832
209	139.714	48.474	0.257584
209.2	148.429	47.809	0.243627
209.4	152.429	53.854	0.26107
209.6	156	53.926	0.25688
209.8	134.286	51.943	0.27892
210	142.857	50	0.259259
210.2	123.286	53.46	0.302468
210.4	134.429	49.506	0.269149
210.6	136.143	48.546	0.262852
210.8	119.571	47.826	0.285702
211	128	40.606	0.240832
211.2	133.429	32.28	0.1948
211.4	116.429	31.443	0.212636
211.6	125.286	21.769	0.148031
211.8	124.286	27.4	0.180637
212	116	29.183	0.201008
212.2	128.143	19.883	0.13432
212.4	125.857	27.02	0.176743
212.6	136.857	28.931	0.174508
212.8	143.143	36.411	0.202788
213	150.429	36.689	0.196073
213.2	150.429	26.974	0.152051
213.4	161	30.197	0.157937
213.6	156.429	38.9	0.199152
213.8	157.857	46.814	0.228729
214	153.714	52.634	0.255075
214.2	144	53.074	0.269311
214.4	129.571	52.369	0.287834
214.6	119.143	64.566	0.351457
214.8	114.286	70.857	0.382716
215	100.286	74.84	0.42735
215.2	104	54.474	0.343742
215.4	114.286	52.429	0.314482
215.6	120.571	45.909	0.27576
215.8	123.857	47.426	0.276885
216	121.429	44.429	0.267873
216.2	123.286	38.746	0.239125
216.4	138.143	38.283	0.216991
216.6	138	46.006	0.250023
216.8	117.143	40.829	0.258455
217	109.286	45.871	0.295645
217.2	107.857	50.386	0.318408
217.4	137.429	47.183	0.255579
217.6	147.857	38.271	0.205618
217.8	143.143	42.84	0.230344
218	138.429	42.98	0.236924
218.2	147.143	48.029	0.246084
218.4	142.286	48.749	0.255182
218.6	151	43.226	0.222554
218.8	124.286	44.114	0.261961
219	113.571	54.471	0.324152
219.2	114.143	46.723	0.290446
219.4	107.429	52.126	0.326696
219.6	105.286	43.969	0.294588
219.8	118.857	39.154	0.247794
220	113.857	44.74	0.282098
220.2	129.571	47.654	0.26889
220.4	129.714	54.36	0.295316
220.6	122.429	51.654	0.296722
220.8	132.143	39.5	0.230129
221	132.571	41.189	0.237043
221.2	124	43.131	0.258069

## Sheet: Figure 6
Figure 6B											Figure 6C										Figure 6D					Figure 6E
	9AF555W60Bio											9AF555W60Bio + CHD4					9AF555W60Bio + CHD4					9AF555W60Bio + CHD4 +ATP					9AF555W60Bio + CHD4 +ATP
Time	Donor	Acceptor	FRET		Time	Donor	Acceptor	FRET			Time	Donor	Acceptor	FRET		Time	Donor	Acceptor	FRET		Time	Donor	Acceptor	FRET		Time	Donor	Acceptor	FRET
0.2	315.2	67.84	0.177109		0.2	292	198.2	0.404325			0.2	538.2	102.308	0.159729		0.2	333.429	98.137	0.227398		0.2	313.286	106.631	0.253934		0.4	291.8	143.092	0.329029
0.4	305	75.35	0.198107		0.4	253.4	187.13	0.424784			0.4	543.2	108.408	0.16637		0.4	322	94.251	0.226429		0.4	330	95.486	0.224416		0.6	273	166.82	0.379292
0.6	317.4	82.93	0.207154		0.6	272	182.6	0.401672			0.6	513.6	108.784	0.174786		0.6	284.286	80.371	0.220403		0.6	344.857	99.88	0.224582		0.8	316.4	169.616	0.348993
0.8	305.8	81.11	0.209635		0.8	277.2	178.94	0.392292			0.8	523.2	115.808	0.181231		0.8	289.429	78.206	0.212727		0.8	311.714	87.154	0.218504		1	329.2	185.848	0.360836
[truncated: 1,688 more rows]

## Sheet: Supplementry Figure 1
Supplementary Figure 1A															Supplmentatry figure S1C		Two step photbleaching traces								Supplementary Figure S1D						Supplementary figure S1E					Supplementary figure S1F					Supplementary Figure S1G
[truncated: 72,011 more rows]
[truncated: 2 more columns]

[truncated: 2 more sheets: Supplementary Figure 2, Supplementary Figure 3]
